# Supplementary material for: Insertion Hot Spots of DIRS1 Retrotransposon and Chromosomal Diversifications among the Antarctic Teleosts Nototheniidae
Source: Int J Mol Sci. 2019 Feb 6;20(3):701. doi: 10.3390/ijms20030701 (PMC6387122; doi:10.3390/ijms20030701)
Supplement: Supplementary file 1 [file ijms-20-00701-s001.zip]

Archive with 2 entries (2 files):
- FigureS1.fas
- ijms-426464-supplementary.pdf
