# Supplementary material for: Insertion Hot Spots of DIRS1 Retrotransposon and Chromosomal Diversifications among the Antarctic Teleosts Nototheniidae
Source: Int J Mol Sci. 2019 Feb 6;20(3):701. doi: 10.3390/ijms20030701 (PMC6387122; doi:10.3390/ijms20030701)
Supplement: Supplementary file 1 [file ijms-20-00701-s001.zip › FigureS1.fas]

>DIRS1|YCanB1
ctctccctctctccaagggtgttcaccaggtgtgtcgcggcagccctctcgcccctgcag
--tcagggtataaagattctgccatgcttagacgactggttgatctgtgcaccatccagg
ttgcagtcaacccaggacacggctctccttctctctcatgtcgcccggctaggcctcaag
gcgaacatggagaagaattgtctgaacccctctcagagcctctt----------------
------------------------------------------------------------
------------------------------------------------------------
------------------------------------------------------------
------------------------------cattggtgtggaaaaatcagggtgtcacaa
cagtgcactctatccccatggagggagaggtcgtatatgtcaaggggcgtggccatgggc
tccgtccctttccgcgagaccgttacgacggatgccagcctctcggggtggggtgcggtg
tggcagaacaggacagctgtgcagtggtctgttcaggactgaacaaccaacgtgcttgag
ctacaagctgtgcacctagcactcctgcacttcctgccattcctgagggggaggcatgtg
cttgtccgctcggacaacactacaacaatgtatcacataaaccaccaggggggctccaaa
-ctgcacacttgctagaggtgtcccagactctcctgacctgtgcagctccttgcctggcc
agcctacggtcaatgtatctgcccggagaacagaaccaagtagccgacttcctctcctgt
cacaagcctccaccttgggagtggttgcttcatccagaggtgttgaccagcatctggggt
ctttcggcagggcagaggtagatctctttgcctcaagatgtcgacccactgccccctatg
gttctccttgacagaggtgacc
>DIRS1|YCesB1
ctctccctctctccaagggtgttcaccagggttgttgcggtagcgctcgctcccctgcag
gcacagggcgtgaaggtcctgccatatctggacgactggctggtttgctcatcc------
---------------------------ctctcatcccacgtagcccggttgagcctaaca
gtgaacaccgggaagagctgcctggacccttcccaacaggtcacttatctggggatggtc
ctagattctgtcgccatgagggcctacttgacacctcgtcgtgtggacgaaccatctttg
catcttcagactcggcaagagggtgccttacatacagttcctccggctcttaggcagact
gacagatgcccagccgttgtgcccttgggcctgttgtcactgcaccccatgcagatgtgg
ctgaacaactttcacttggacgccaagtggcacaggcacaagagagtcagtgtgtctcag
cggtgctctctgtcccgctggagggacagggcctatcttctgatgggtgtgcccatgggt
gccatcccatcccgcgagactgtcactgtggatgcgtatctcttggggtggggtgcggtg
tggcagagcaggaccgtcactcagtggtctgcccaggaagcgccaatcaatgtgctggac
cttcgggcagtgttgctcgcactcatgcactttttaccccaactggcgggcaggcatgtg
ctcgttcatttggacaacatgtccgcagtttcccaaatcaaccaccaggggggcaccagg
tccgcacagctgctccgcgtttcgcagagcctcttgccttgggcgctcccccgcctcacc
agtctgcgggcagtctttctgccaggggacctgaatcaggtcgcagatttcctctcacgg
cgcaagcctccaccgggggagtggaggcttcacccggaggtggtggagacaatttggagc
ctttcggcagggccgaggtggacctctttgccttaaagagtcgaggcactgccccctctg
gttctcctggacagaggtgacc
>DIRS1|YCguB1
ctctccctctctccaagggtgttcaccagggttgttgcggcagcgctcgctcccctgcag
gcacagggcatgaaggtcctgccatacctggacgactggctggtttgcgcgcggtcccgg
gcccaaggggcccaggatacggcgcgcctctcatcccacgttgcccggttgggcctgaca
gtgaacaccgggaagagttgcctggacccttcccagcaggtcacttatctggtgatggtc
ctagattcggtcaccatgagggcctacttgacacctcgtcgtgtggacgaaccatcttcg
catcttcagactgggcaagagggtgccttacatacagttcctccggctcttaggcagact
gacagctgcctagccgttgtgcccttgggcctgttgtcactgcgccccatgcagatgtgg
ctgaacagctgtcacttggacgccaagcggcacaggcacaagagagtcagggtgtctcag
cggtgctctatgtcccgctggaggaacagggcctatctcctgaggggtgtgcccatgggc
accatcccatcccgcgagactgtcactgtggatgcgtgtctctcggggtgggatgcggtg
tggcagggcaggaccgtcagtcagtggtctgcccaggaagcgccaatcaatgtgctggag
cttcgggcggtgttgctcgcactcatgcactttttaccccaactggcgggcaggcatgtg
ctcgttcgttcgggcaacatgtccgcagttgcccaaatcaaccaccaggggggcgccagg
tccgcacagctgctccgcgtttcgcagagcctcttgccttgggcgctcccccgcctcacc
agtctgcgggcagtttttctgccaggggacctgaatcaggtcgcagatttcctctcacgg
cgcaagcctccaccgggggagtggaggcttcacccggaggtggtggagataatttggagc
cttacggcagggccgaggtggacctctttgcctcgaagagtcgaggcactgccccctctg
gttctcctggacagaggtgacc
>DIRS1|YHveB1
---------tctccaagggtgttcaccagggttgttgcggcagcgctcgctcccctgcag
gcacagggcgtgaaggtcctgccatatctggacgactggctggtttgcgcaccgtcccgg
gcccaagtggcccaggatacggcgtgcctctcatcccacgtagcccggttgggcctaaca
gtgaacaccgggaagagttgcctggacccttcccaacaggtcacttacctggggacggtc
ctagattcggtcaccatgagggcctacctgacatctcgtcgtgtggacgaaccatcttcg
catcttcagaccgggcaagagggtgccttacatccagttcctccggctcttaggtagact
gacagctgctcagccgttgtgcccttgggcctgctgtcactgcgccccatgcagatgtgg
ctgaacaactttcacttggacgccaagcggcacaggcacaagagagtcagggtgtctcag
cggtgctctctgtcccgctggagggacagggcctatcttctgatgggtgtgcccatgggc
gccatcccatcccgcgagactgtcactgtggatgcgtgtctctcggggtggggtgcggtg
tggcagggcaagactgtcagtcagtggtctgcccaggaagcgccaatcaatgtgctggag
cttcgggctgtgttgctcgcactcatgcactttttaccccaactggcgggcaggcatgtg
cacgttcgttcgcacaacatgtccgccgttgcccaaatcaaccaccaggggggcaccagg
tccgcaaagctgctccgcgtttcacagagcctcttgccttgggcgctcccccgcctcgcc
agtctgcgggcagtctttctgccaggagacctgaatcaggtcgcagatttcctctcacgg
cgcaagcctccaccgggggagtggaggcttcacccagaggtggtggagacaatttggagc
ctttcggcagggccgaggtggacctctttgcctcgaagagtcgaggcactgccccctctg
gttctcctggacagaggtgacc
>DIRS1|YGacB1
ctctccctctctccaagggtgttcaccagggttgttgcggcagcgctcgctcccctgcag
gcacagggcgtaaaggtcctgccatatctggacgactggctggtttgcgcgccgtcccgg
gcccaagtggcccacgata--------ctctcatcccacgtagcccggttgggcctaaca
gtgaacaccgggaagagttgcctggacccttcccaacaggtcacttacctggggatggtc
ctagatttggtcgccatgagggcctacttgacacctcgtcgtgtggacgaaccatcttcg
catcttcagactgggcaagagggtgccttacatccagttcctccggctcttaggcagact
gacagctgcccagccgttgtgcccttgggcatgctatcactgcgccccatgcagatgtgg
ctgaacaactttcgcttggacgccaagcggcacaggcacaagggagtcagggtgtctcag
cggtgctctctgtcccgctggagggacagggcctatcttctgatgggtgtgcctatgggc
gccatcccatcccgcgagacggtcactgtggatgcatgtc---cggggtggggtgcggtg
tggcagggtaggactgtcaggcagtggtctgcccaggaagcaccaatcaatgtgctggag
ctgcgggctgtgttgctcgcactcatgcactttttaccccaactggcgggcaggcatgtg
ctcattcgttcggacaacatgtccgccgttgcccaaatcaaccaccaggggggcaccagg
tccacacagctgct------------------------------------gtgcctcgcc
agtctgcaggcagtctttctgccaggagacctgaatcaggtcgcagatttcctctcacgg
cgcaatcctccaccgggggagtggaggcttcgcccagaggtggtggagacaatttggagc
ctttcggcagggccgaggtggacctctttgcctcgaagagtcgaggcactgccccctctg
gttctcctggacagaggtgacc
>DIRS1|YLlaB1
ctctccctctctccaagggtgtttaccagggtcgtggcggcagctctcgcacccctgcag
gcacagggcatgaaggtcctgccatacctagacgactggctggtttgtgcgccgtcccgg
tcccaagtggcctaggatacggcgcgcctcttatgtcacgtagcccggttgggcctgaca
gtaaacacccggaagagctgcctggtcccctcccaacgggtcacttacctggggttggtc
ctagattcggttgccatgagggcctgcctaacacctcgtcgtgtggacgaaccttctccc
catcttcaggctgggcaagaatctgccttacattcagttcctccggctctttggcagact
gacggctgcccagccgttgtgcccttaggtctgttgtcgctgcgccctatgcagatatgg
cttaacagccttcacttggacgccaagtggcacaggcacaggacggtca-ggtgtcgcgt
cagtgctctctgtcacgctggagaaacagggtctatcttctgatgggagcgcccatgggc
gccatcccatcccgcgagactgtcactgtagatgcatgtctctcagggtggggtgcggtg
tggcagggcaggactgtcagtctgtggtccgcccaggaagtatcaatcaacgtgctagag
ctttgcgctgtgctgcttgcgctcaggcacttcctaccccaactgacggacaggcatgtg
cttgttcgttcagacaacatgtctgcggtttcccagatcaaccaccaggggggcaccagg
tccacacagctgctccgggtttcacagagcctcttgtcttgggcgtctccccgcttggcc
agcctgcgggcagtctttctaccaggggaccaaaatcaggtggcggatttcctctctcgg
cacaaacctccaccaggggagtggaggcttcacccagaagtggtggagacaatctg----
---------gggccgaggtggacctctttgcctcgaggag----------------tctg
gttctcctgggcagaggtgacc
>DIRS1|YTeuB1
-----------------ggtgtttaccagggtcgtggcggcagctctcgcacccctgcag
gcacagggcatgaaggtcctgccgtacctagacgactggctggtttgtgcgccgtcccgg
tcccaagtggcccaggatacggcgcgcctcttatgtcacgtagcccggttgggcctgaca
gtaaacaccgggaagagctgcctggtcccctcccaacgggtcacttacctggggttggtc
ctagactcggtcgccatgagggcttgcctaacacctcgtcgtgtggacgaaccttctccc
cctcttcaggctgggcaagaatgtgccttacattcagttcctccggctcttgggcagact
gactgctgcccagccgttgtgcccttaggtctgctgtcgctgcgccctatgcagatatgg
ctgaacagccttcacttggacgccaagtggcacaggcacaggagggtcagggtgtcgcgc
cagtgctctctgtcacgctggagaaacagggcctatcttctgatgggagcgcccatgggt
gccatcccatcccgcgagactgtcactgtagatgcatgtctctcggggtggggtgctgtg
tggcagggcaggactgtcagtctgtggtccgcccaggaagtatcaatcaacgtgctagag
cttcgcgctgtgctgcttgcgctcaggcactttttaccccaactgacggacaggcatgtg
cttgttcgttcggacaacatgtctgcggtttcccagatcaaccaccaggggggcaccagg
tccgcacagctgctccgggtttcacagagccttttgtcttgggcgtctccccgcttggcc
agcctgcgggcagtctttctaccagaggaccaaaatcaggtggcagatttcctctctcgg
cacaaacctccaccaggggagtggaggcttcacccagaagtggtggagacagcctggagc
ctttcggcagggccgaggtggacctctttgcctcgaggagtcgaggcactgccccctctg
gttctcctgggcagaggtgacc
>DIRS1|YTniB1
ctctccctctctcc-agggtgtttaccagggtcgtggcggcagctctcgcacccctgcag
gcacagggcatgaaggtcctgccgtacctagacgactggctggtttgtgcgccgtcccgg
tcccaagtggcccaggatacggcgcgcctcttatgtcacgtagcccggttgggcctgaca
gtaaacaccgggaagagctgcctggtcccctcccaacgggtcacttacctggggttggtc
ctagactcggtcgccatgagggcttgcctaacacctcgtcgtgtggatgaaccttctccc
cctcttcaggctgggcaagaatgtgccttacattcagttcctccggctcttgggcagact
gacggctgcccagccgttgtgcccttaggtctgctgtcgctgcgccctatgcagatatgg
ctgaacagccttcacttggacgctaagtggcacaggcacaggagggtcagggtgtcgcgc
cagtgctctctgtcacgctggagaaacagggcctatcttctgatgggagcgcccatgggc
gccatcccatcccgcgagactgtcactgtagatgcatgtctctcagggtggggtgctgtg
tggcagggcaggactgtcagtctgtggtccgcccaggaagtatcaatcaacgtgctagag
cttcgcgctgtgctgcttgcgctcaggcactttttaccccaactgacggacgggcatgtg
cttgttcgttcggacaacatgtccgcggtttcccagatcaaccaccaggggggcaccagg
tccgcacagctgctcctggtttcacagagcctcttgtcttgggcgtctccccgcttggcc
agcctgcgggcagtctttctaccaggggaccaaaatcaggtggcagatttcctctctcgg
cacaaacctccaccaggggagtggaggcttcacccagaagtggtggagacaatctggagc
ctttcggcagggccgaggtggacctctttgcctcgaggagtcgaggcactgccccctctg
gttctcctggacagaggtgacc
>DIRS1|YNanB1
ctctccctctctccaagggtgtttaccagggtcgtggcggcagctcccgcacccctgcag
gcatagggcatgaaggtcgtgccatacctagacgactggctgttttgtgcgccgtcccgg
tcccaagtggccgaggatacggcgcgcctc---tgtcacgtagcccggttgggcctaacc
gtaaacaccgggaagagctgcctggtcccctcccaacgggtcacttacctggggttggtc
ctagattcggtcaccatgagggcctacctgacacctcgtcgtgtggacgaaccttctccc
tatcttcaggctgggcaagagtgtgccttacattcagttcctccggctcttgggcagact
gacggttgcccagccgttgtgcccttaggcctgctatcactgcgccctttgcagatgtgg
ctgaacagccttcacttggacgccaagtggcacaggcacaggcaagtcagggtgtcgcac
cagtgctctctgtcacgccggagaaacagggcctatcttctgatgggcgtgcccatgggc
gccatcccatcccgcgagactgttactgtagatgcatgtctctcagggtggggtgcggtg
tggcagggcaggactgtgagtctgtggttcgtccaggaagtatcaatcaacgtgctagag
cttcgtgctgtgctgcttgcgctcaggcactttttaccccaactgatggacaggcatgtg
cttgttcatgtggacaacatgtccgcggtttcccagatcaaccaccaggggggcaccagg
tcagcacagctgctccgggtttcacagagtctcttgtcttgggcgtctccccgcttggcc
agcctgcgagcagtctttctaccaggagaccggaatcaggtggcagatttcctctctcgg
cacaaacctccaccaggggagtgtaggcttcacccagaagtggtagagacaatctgga--
-----ggcagggccgaggtggacctctttgcctcgaagagtcaaggcactgccccctctg
gttctcctggacagaggtgacc
>DIRS1|YPscB1
ctctccctctctccaagggtgtttaccagggtcgtggcggcagctctcgcacccctgcag
gcacagggcatgaaggtcctgccgtacctagacgactggctggttcgtgcgccgtcctgg
tcccaagtggcccaggatacggcgcgccttttatgtcacataacccggttgggcctgaca
gtaaacaccgggaagagctgcctgaacccctcccaacgggtcacttacctggggttggtc
ctagattcggtcgccatgagggcctacctgacacctcgtcgtgtggacgaaccttcgccc
catcttcaggc---------------------------------------tgggcagact
gacggctgcccagc------------agacctgctgccgctgcgccctttgcagatgtgg
ctgaacagccttcacttggacgccaagtggcacatgcacaggaaggtcagggtgtcgcac
cagtgctctctgtcacgctggagaaatagggcctatcttctaatgggcgtgtccatgggc
gccatcccatcccgcgagactgtcactatagatgcatgtctctcagggtggggtgcggtg
tggcagggcaggactgtcagtctgtggtccgcccaggaagtatcaatcaacgtgctagag
cttcgcgctgtgctgcttgcgctcaggcactttttaccccaactgacggacgggcatgtg
cttgttcgttcggacaacatgtccgcggtttcccagatcaaccaccaggggggcaccagg
tccgcacagctgctccgggtttcacagagcctcttgtcttgg------ccccgcttggcc
agcctgcgagcagtctttctaccaggagaccgaaatcaggtggcagatttcctctctcgg
cacaaacctccaccaggggagtggaggcttcacccagaagtggttgagacaatctggagc
ctttcggcagggccgaggtggacctctttgcctctaagagtcgaggcactgcccgctctg
gttctcctggacagaggtgacc
>DIRS1|YNroB1
ctctccctctctccaagggtgttcaccagggtcgtggcagcagctctcgcacccctgcaa
gagcagggcgtgaaggtcctgccgtatctagtcgactggctggtctgcgcgccatcccgg
cctcaagtggcccaggatacgacgcgcctcttgtctcacgtagcccggttgggcctgaga
gtgaacatcgagaagagttgtctggaccctgcccaacaggttatttacccggggatggtc
ctagactcggttgccatgaaggcctatctggcacctcgtcgtgtagatgaaccttcttcc
caccttcaggctgggcaagatggtaccttacatccagttcctccggctcctgggcacact
gtcggctgcccagccgttgtgcccttaggcctgctgtctttgcgccccatacagatgtgg
ctgaacagcctccactcggatgccaagtggcacaggcacaggagagtcagggtgtcacag
cggtgttctctgtcatgctggggggacagggcctatcttctgatgggtgcgcccatgggc
gtcgtcccatcccgcgagactgtcactctggatgcatgtctctctgggtagggtgcagtg
tggcagggcagaactgccagtcagtggtccacccaggaggcaccaatcaatgtgctagag
cttcgggctgtgctgctcgcactcaagcactttttaccccaactggcgggcaggcatgtg
cttgttcgttcggacaacatgtccgccgttgcccatatcaaccaccaaggaggcaccagg
tccgtgcagctgctctggctttcacagaacctcttgtcttgggcctctccccgcttgacc
agtctgcgggcagcctttttaccaggataccgaaatcaggttgcggatttcctctctcgg
cacaaacctccatcaggggagtggtggcttcatccagaggtggtggagacaatttggaac
cttttggcaaggccgaggtggacctcttcgcctcgaagaatcgaggcactgccccctctg
gttctcctggacagaggtgacc
>DIRS1|YNcoB1
ctctccctttttccaagggtgttcaccagggtcgtggcggcagctctcgcacccctgcag
gagcagggcgtgaaggtcctgccgtatctagaggactggctggtctgcgcgccatcccgg
cctcaagtggcccaggatacggcgcgccccttgtctcacgtagcccggttgggcctgaga
gtgaacatcgagaagagttgtctggaccctgcccaacagtttatttacctggggaaggtc
ctagactcggtcgccatgagggcctatctggcacctcgtcgtgtagacgaaccttcttcc
caccttcaggctgggcaagatggtaccttacatccagttcctccggctcctgggcacact
gtcggctgcccagccgttgtgcccttaggcctgctgtctttgcgccccatacagatgtgg
ctgaacagcctccacttggatgccaagtggcacaggcacaggagagtcagggtgtctcag
cggtgttctctgtcatgctggggggagagggcctatcttctgatgggtgcgcccatgggc
gtcgtcccatcccgcgagactgtcactgtggatgcatgtctctctgggtggggtgcagtg
tggctgggcagaactgccagtcagtggtccacccaggaggcaccaatcaatgtgctagag
cttcgggctgtgctgctcgcactcaagcactttttaccccaactggcgggcaggcatgtg
cttgttcgttcggacaacatgtccggcgttgcccatatcaaccaccaaggaggcaccagg
tccgtgcagctgctccggctttcacagaagctcttgtcttgggcgtctctccgcttgacc
agtctgcaggcagcc-ttttaccaggagaccgaaatcaggttgcggatttcctctctcgg
cacaaacccccatcaggggagtggaggcttcatccagaggtggtggagacaatttggaac
cttttggcaaggccgaggtggacctcttcgcctcgaagaatcgaggctatgccccctctg
gttctcctggacagaggtgacc
>DIRS1|YPanB1
ctctccctctctccaagggtgttcaccagggt------ggcagctctcgcacccctgcaa
gcgcagggcgtgaaggtcctgcagtatctggatgactggctggtctgcgcgccatcccag
cctcaggtggcccaggacgcttcgcgcctcttgtctcacgtagcctggttgggcctgaga
gtgaacaccgagaagagttgtctggaccctgcccaacaggtcacttacttagggatggtc
ctagattcggtcaccatgagggcctacctgacacctcgtcgtgtggacaaaccttcttcc
catcttcgggctgggcaagatggtgccttaca------ttctccggctcctgggcacact
gtcagctgcccagccattgtgcccttaggcctgctgtctttgcgccccatacagatgtgg
ctgaacagcctccacttggatgcc-agcggcacaggcacaggagagtcagggtgtcacag
cggtgctctctgtcacgctggggggacaggtcctatctgctgatgggtgcgcccttcggc
gccatcccatcccacgagacggtcactgtggatgcatgtctctctgggtggggtgcagtg
tggcagggcagaactgccagccagtggtccgcccaggaggcaccaatcaatgtgctagag
tttcgggctgtgctgcttgcactcaagcactttttgccccaactggcaggcaggcatgtg
cttgttcgttcggacagcatgtccgccgttgcctatatcaaccaccaagggggcaccagg
tccgttcagctgctaggactttcacagaaccttttgtcttgggcgtctccccgcatgacc
agtctgcgggcagcctttttaccaggagaccgaaatcaggttgcagatttcctctctcgg
cacaaaactccaccgggggaatggaggcttcatccagacgtggtggagtcaatctggagc
cttttggcagggccgaggtggacctctttgcctcgaagaatcgaggcactgccccctctg
gttctcctggacagaggtgacc
>DIRS1|YPmaB1
ttctccctttttccaagggtgttcaccagggtcgtagcggcagctctcgcacccctgcag
gggtagggcgttaaggt---------------cgactggctggtcttcacaccatcctgg
cctcaagtggcccaggatacggcgtgcctcttgtctcaggtagcccggttgggcctgaaa
gtgaacaccgagaagggttgtctggaccctgcccaacaggtcacttacctggggatggtc
ctagattcggtcgccatgagggcctacctgacacctcgtcgtgtgattgaaccttcttcc
catcttcaggctgagcaagatggtaccttacatccagttcctccgtttcctgggcacact
gatggctgcccagccgttgtgcccttagcactgctgtctttgcgccccatgcatacatgg
ctgaacagcctccacttggacgccaagtggcgcaggcacaggaaagtcagggtgtcacag
tggtgc-ctctgtcacgctggggggacagggcctatcttctgatgggtgcgcccatgggc
cccatcccatcccg-gagactgtcaccgtggatgcatgtctttcagggtggggtgcagtg
tggcggggcagaactgccagacagtggtctgcccaggagacaccaatcaatgtgctaga-
--------------------------gcactttttaccccaactggcgggcaggcatgtg
cttgttcgttcggacaacatgtccgccgttgcccatatcaaccaccaagggggcaccagg
tccgtccagctgctccggctctcacagaacctcttgtcttgggcctctccccgcctgacc
agtctgcgggcagcctttttaccaggagaccaaaatcaggttgcggatttcctctctcgg
cacaaacctccaccgggggagcgatggcttcatccagaggtggtggagtcaatttggagc
cttttggcagggccgaggtgaacctctgcgcctcgaagaatcgaggcactgccccatctg
gttgtcctggacagaggtgacc
>DIRS1|YLnuB1
ctctccctctctccaagggtgttcaccagggtcgtggtggcagctctcgcatccctgcag
gcgcagggcgcgaaggtcctgccgtatctagacgactggctggtctgcgcgccgtcccgg
cctcaagtggcccaggatacggcacgcctcttatctcacgtagcccggttgggcctaaca
gtaaacaccgggaagagttgcctagacccctcccaacaggtcacttacctggggatggtc
ctagattcggtcgccatgagggcctacatgacacctcgttgtgcggacga----------
catcttcaggctgggcaagagggtgccttacattcagttcctccggctcttgggcagact
gacggctgcccgacccttaggcccttagacctgctgtcgctgcgccccatgcagatgtgg
ctgaacagccttcacttggacgccaagtggcacaggcacatgagagtcagggtgtctcag
cggtgctctctgt------------------cccatcttctgatgggcgtgccc-tgggc
gccaccacatcccgcgagactgtcactgtggatgcatgtctctcagggtggggtgtggtg
tggcagggcaggactgccagtcagtggtctgcccaggaagcgccaatcaatgtgctagag
cttcgggctgtgctgcttgcactcatgcactttttaccccaactggcgggcaagcatgtg
ctcgttcgttcggacaacatgtccgctgtggcacaaatcaaccaccaggggggcaccagg
tccgcacagctgctccgggtttcacagagcctcttgtcttgggcgttcccccgcctggcc
agtctgcgggcagtctttctaccaggagaccagaatcaggtcgcagatttcctctctcag
cgcaagcctccaccggggcagtggaggcttcatccagaggtggtggagacaatttggagc
ctttcggcagggcccaggtggacctctttgcatcgaagagttgaggcactgccccctctg
gttctc-----cagaggtgacc
>DIRS1|YTbeB1
ctctccctctctccaagggtgttcaccag-------------------------ctgcag
gcgcagggcgtgaaggtcctgccgtatctagacgactggctggtctgcgcgccgtcccgg
cctcaagtggcccaggatacggcgcgcctcttatctcacgtagcccggttgggcctaaca
gtaaacaccgggaagagttgcctggacccctcccaacaggtcacttacctggggatggtc
ctagattcagtcgccatgagggcctacctgacacctcgttgtgcggacga----------
catcttcaggctgggcaagagggtgccttacattcagttcctccggctcttgggcagact
gacggctgcccgactcttaggcccttaggcctgctgtcgctgcgccccatgcagatgtgg
ctgaacagccttcacttggatgccaagtggcacaggcacatgagagtcagggtgtctcag
cggtgctctc--gcccgctggagggacagggcctatcttctgatgggcgtgcccatgggc
gccatcccatcccgcgagactgtcactgtggatgcatgtctctcagggtggggtgcggtg
tggcagggcaggactgccagtcag-ggtctgcccaggaagcgccaatcaatgtgctagag
cttcgggctgtgctgcttgcactcatgcactttttaccccaactggcaggcaagcatgtg
ctcgttcgttcggacaacatgtccgctgtggcacaaatcaaccaccaggggggcaccagg
tctgcacagctgctccgggtttcacagagcctcttgtcttgggcgttcccccgcctggcc
agtctgcgggcagtctttctaccaggagaccagaatcaggtcgcagatttcctctctcag
cacaagcctccaccggggcagtggaggcttcatccagaggtggtggagacaatttggagc
ctttcggcagggcccaggtggacctctttgcctcgaagagtcaaggcactgccccctctg
gttctc-----cagaggtgacc
>DIRS1|YCmaB1
ctctccctctctccaagggtgttcaccagggtcgttgcagcagcgctcgctcccctgcag
gcacagggcgtgaaggtcctgccgtatctagacgactggctggtttgcgcgccgtcccgg
ccccaagtggcccaggatacggtgcgcctcttatcccatgtagcccggttgggcctaaca
gtaaacaccgggaagagttgcctggacccttcccaaaaggtcacttacctggggatggtc
ctagattcggtcgccatgagggcctacctgacacctcgtcgtgtggacgaaccatcttcc
catcttcagactgggcaagagggtgccttacatccagttcctccggctcttaggcagact
gaca--tgcccagccgttgtgcccttaggcctgctgtcactgcgccccatgcagatgtgg
ctgaacagccttcacttggacgccaagtggcacaggcacaagagagtcagggtgtctcag
aggtgctctctgtcccgctggagcgacagggcctattttctgatgggtgtgcccatgggc
gccatcccataccgcgagactgtcactgtggatgcgtgtctctctgggtggggtgcggcg
tggcagggcaggtctgttagtcagtggtctgcccaggaagcaccaatcaa----------
--------tgtgttgctcgcactcatgcactttttaccccaactggcgggcaggcatgtg
ctcgttcgttcggacaacatgtccgccgttgcccaaatcaaccaccaggggggcaccagg
tccgcacagctgctccgggttccacagagcctcttgccttgggcgctcccccgcctcgcc
agtctgtgggcagtatttctgccaggagacctgaatcaggttgcagatttcctctcacga
cacaaacctccaccaggggagtggaggcttcacccagaggtggtggaaaccatttggagc
ctttcggcagggccgaggtggacctctttgcctcgaaaaatcaaggcactgccccctctg
gttctcctggacagaggtgacc
>DIRS1|YDmaB1
ctctccctctctcc-agggtgttcaccagggtcgtggcggcagctctcgcacccctgcag
gcgcagggcgtgaaggtcctgccgtatctagacgactggctggtctgcgcgccatcccgg
ccttaagtggcccaggatacggcacgcctcttgtctcacgtagcccggttgggcctgaga
gtgaacaccgagaagagttgtctggaccctgcccaacaggtcacttacctggggatggtc
ctagattcggtcgccatgagggcctacctgacacctcgtcgtgtggacgaaccttcttcc
catcttcaggctgggcaagatggtgccttacatccatttcctccggctcctgggcacatt
gacgtctgcccagctgttgtgcccttaggcctgctgtctttgcgccccatgcagatgtgg
ctgaacagcctccacttggacgccaagtggcacaggcacagggaagtcagggtgtcacag
cggtgctctctgtcacgctggggagacagggcctatcttctgatgggtgcgcccatgggc
gccatcccatcccg----------------------------------------------
----------------------------------------caccaatcaacgtgctagag
cttcgggctgtgctgcttgcactcaagcactttttaccccaactggcgggcaggcatgtg
cttgttcattcggacaacatgtccgccgttgcccatatcaaccaccaagggggcaccagg
tccgttcagctgctccggctttcacagaacctcttgtcttgggcgtctccccgcctgacc
ggtctgcgggcagcctttttaccaggagaccgaaatcaggttgcggatttcctctctcgg
cacaaacctccaccaggggagtggaggcttcatccggaggtggtggagtcaatttggagc
cttttggcagggccgaggtggacctcttcgcctcgaagaatcgaggcactgccccctctg
gttctcctggacagaggtgacc
>DIRS1|YPguB1
ctctccctctctccaagggtgttcaccagggtcgttgcagcagcgctcgctcccctgcag
gcacagggcgtgaaggtcctgccgtatctagacgactggctggtttgcgtgccgtcccgg
ccccaagtggcccaggatacggcgcgcctcttatcccacgtagcccg-------------
------------------------------------------------------------
----------------------------------------gtgtggacgaaccatcttcc
catcttcagactgggcaagagggtgccttacatccagttcctccggctcttaggcagact
gatggctgcccagccgttgtgcccttagac--actgtcactgcgccccatgcagatgtgg
ctgaacggccttcacttggacgccaagtggcacaggcacaagagagttagggtgtctcag
cggtgctctctgtcccgctggagggacagggcttatcttctgatgggtgtgcccatgggc
gccatcccatcccgcgagactgtcactgtggatgcgtgtctctcggggtggggtgtggcg
tggcagggcaggactgtcagtcagtggtctgcccaggaagcgccaatcaatgtgctggag
cttcaggctgtgttgctcgcactcatgtacttgttaccccaactggtgggcaggcatgtg
ctcgttcgttcggacaacatgtccgcggttgcccaaatcaaccaccaggggggcaccagg
tccgcacagctgctccgggtttcacagagcctcttgtcttgggcgctcccccgcctcgcc
agtctgcgggcagtcttactgccaggagacctgaatcaggtcacagatttcctctcacgg
cacaagcctccaccgggggagtggaggcttcacccagaggtggtggagacaatttggagc
ctttcggcagggccgaggtggacctctttgcctcgaagagtcgaggcactgccccctctg
gttctcctggacagaggtgacc
>DIRS1|YChaB1
ctctccctctctccaagggtgttcaccagggtcgtggcggcagctctcgcatcc------
-----------------------------------ctggctggtctgcgtgccatcccgg
cctcaagtggcccaggatatggtgcgcctcttgtctcacgtagcccggttgggcctgaga
gtgaaca-cgagaagagttgtctg------------------------------------
---------------------------------cttcgtcgtgtgaacgaaccttcttcc
catcttcaggctgggcaagaggctgccttacatccagttcctccggctcctgggcacact
gatggcttcccagccattgtgcccttaggcctgctgtctttatgc---------------
----------------------------------agggaagggaagtcagtgtgtcacag
cggtgctctctgtcacgctggggggatagggcctatcttctgatgggtgcacccatgggc
gccatcccatcccacgagactgtcaccgtagatgcatgtctctcagggtggggtgcagtg
tggctgggcagaactgccagtcagtggtccacccaggaggcaccaatcaatgttgtagag
cttcgggctgtgctgcttgcactcaagcactttttaccccaactggcgggcaggcatgtg
cttgtttgttcggacaacatgtccgccgttgcccatatcaaccaccaagggggtaccagg
tccgttcagctgctccggctttcagagaacctcttgtcttgggtgtctccccgcctgatc
agtctgcgggcagcttttttaccaggagaccgaaatcgggttgcggatttcctcactcgg
cacaaacctccacctggggagtggaggcttcatccagaggtggtggagtcaatttggagc
cttttggcagggccggggtggacctcttcgccttgaagaattgaggcactgccccctctg
gttctcctggacagaggtgacc
>DIRS1|YGgiB1
ctctccctctctccaagggtgttcaccagggtcgttgcggcagcgctcgctcccctgaag
gcacagggcgtgaaggtcctgccatatctggacgactggctggtctgcgcgccatcccgg
ccccaagtgccccgggatacggcgtgcctcttatctcacgtagcccggttgggcctaaca
gtgaacaccgggaagagttgcctggacccttcccaacaggttacttacctggggatggtc
ctagattcggtcgccatgagggcctacctgacacctcgtcgtgtggacg-----------
---------------------------------------------------------act
gacagctgcccagccgttgtgcccttgggcctgctgtcactgcgccccatgcagatgagg
ctgaacaactttcacttggacgccaagcggcacaggcacaagagagtcagggtgtcccag
cggtgctctatgtcccgctggggggacagggcctaccttctgattggtgtgcccatgggc
accatcccatcccacgagactgtcactgtggatgcgtgtctctc-gggtgggttgcggtg
ctgcagggcaggactgtcagtcaccatat-----------caccaatcaatgtgctggag
cttcgggcggtcttactcgcactcatgcactttttaccccaactggcgggcaggcatgtg
cttgccaggtcgaacaacatgtccgccgttgcccaaatcaaacaccaggggggcaccagg
tccgcacagctgctccacgtttcacagagcctcttgccttgggcgcttccccgccccgcc
agtctgcgggcagtctttctgccgggagacctgaatcaggtcgcagatttcctctcacgg
cgcaagcctccgccgggagagtggaggcttcacccagaggtggtggagacaatttggtgc
ctttcggcagagccgaggtggacctctttgcctcgaagagttgaggcactgccccctctg
gttctcctggacagaggtgacc
>DIRS1|YCanJ1
---------------------ttcagcaaatgtgtggccacagggcatcaaccggtgcgg
gcacacggcatgagagttttattttacatagacgacctaatagtcatggctgagtcctgg
gaacaggcaatgttttgcacagcacgattgatcacacaactaaccaaattaggctttgcg
atcaattggaaaaagagcacctccatacctcaccaacaggcgttgtatttgggagtggtg
ctcaatgcagacgcgctacgcgccaccctatcagagagcagacgtgcgtcccttcttcag
ggggtacgcagactgcgaaacagtgacagcttttactgtcatgcagacgctgggtctcat
ggcggctgctcaatgatggtcccgttagggttactacatatgcgccgcctgcagaggtgg
ttctccagcctgcgcttggatcccaagaggcacaagcggcggctggtgacca--------
-----------ccggttttgggggtccccggatcacctccggagggggtctccactggga
cgggtgacctcctacatcacagtgttcacggatgcatccggaacaggatggggagggacc
tgcctgaagagggctataggtgggcgctgggctctaacagcgacaagcaacctcctagag
ctacgggcggtagtgttagtcctccggcatttcaggcccctaattcagggggaacatgta
atggtcaggagcgacaacagcaccacagtggcttatatcaacaagcagggcggagttcga
tccgccgccttgttgaccacagcggaggaactgtggttatgggcttcagaggtggtgtta
tctctgagagccctccatatcccgggactggagaacagaggggccgacctcatgtcgagg
ggcggccccctgccaggcaagtgggtgcttcacccgaaggtggtgaagcagatctggccc
agttcgggagagcggaagtggatctgttcgccagccggcgaacagccactgtgccctgtg
gttctccgtggctcggagcgac
>DIRS1|YNcoJ1
---------------------ttcagcaaatgtgtggccacagcgcttcaaccggtgcac
ggacacggcatgagagttttattttacatagaaaacctcatagtcatggctgggtcacgg
gaacaggcaatgttttgcacagcacaattgatcacacacctgaccaaattgggctttgcg
atcaattggaaaaagagcacccccatacctcaccagtgggcgttgtatttgggtgtggtg
ctcgatgcaggcgcgttgcgcgccaccctgtcggagagcagacgtgcatcccttcttcag
ggggtgcgcaggctgcgaaacagtgacagcttttactgtcatgcagacactgggtctcat
ggcagctgctcaatggtggtcccattagggttactacatatgcgccgcctgcagaggtgg
ttctccagcctgcgcttggatcccaagaggcacaagcggcggctggtgaccacctcagtg
gagggcaacctccggttttgggggtccccggatcacctccggagggggtctccaatggga
cgggtgacctcctacatcacagtgttcacggatgcatccagaacaggattgggagggacc
tgcctgaagagggctataggtgggcgctgggctctaacagcgacaagcaacctcctagag
ctacgggcggtagtgttagtcctccagcatttcaggcccctagttcaggggagacatgta
atggtcaggagccacaacagcaccacagtggcttatatcaacaagcagggcggagttcga
tctgccgccttgttgaccacagcggaggaactgtggttatgggcttcagaggtggtgtta
tctctgagagccctccatatcccgggactggagaaca-------------------gagg
gacggccccctgccaggcgagtgggtgcttcacccgaagatggtgaagcagatctggccc
agttcgggacagcggaagtggacctgttcgccagccggcgaacaaccactgtgccttgtg
gttctccgtggctcggagcgac
>DIRS1|YChaJ1
---------------------ttcagcaaatgtgtggccacagcggttcaaccgttgcgc
gcccatggcatgagagttttattttacatatatgacctcatagtcatggctgggtcacgg
gaacaggcaatgttttgtacagcacagttgatcacacacctaaccaaattaggctttgca
atcaactggaaaaagagcacccccatacctcaccaacaggcgttgtatttgggagtggtg
ctcgatgcaggcgtgctacgcgccaccctgtcagagagcagacgtgcgtcccttctccgg
gcggttcacaggctgcgagacagtgatagctttaactgtcatgcagactc----------
---------------------------------------------------cagaggtgg
ttctccagcctgcgtttggatcccaagaggcacaa-------------accacctcagtg
gtgggcaacctccggttct-gggatctcccgggcgcctccggagcgggtctccactgggg
cgggtaacctcctacatcacagtgttcacggacgcatccagaacaggatggggagggacc
tgcctgaagagggctataggtgggcgctggtctctaacggcgacaagcaacctcctagag
ctacgggcggtagtgttagtcctccagcatttcatgcccctaattcaagggagacatgta
ttggtcaggagcgacaacagcaccacagtggcttatatcaacaggcagggcggagtccgc
tccgccgccttgttggccacagcggagaggctgtggttatgggcatcagaggtggtgtta
tctccgagagccctccatatcctgggactggagaacaggggagccgacctcatgtcgagg
ggcggccccctgccaggcgagtgggtgcttcacccagaggtggtgaagcagatctggccc
agttcgggagagcggaagtggatctgttcgccagccggcgcacagccactgtgccctgtg
gttttccatggccctgagcgac
>DIRS1|YHveJ1
-----------------------cagcaaatgtgtggccaatgcgcttcaaccgctgcgc
gcccacggcatgagagttttcttttacccagacgacctcatagtcatagccgggtccagg
gaacaggcaatgctttgcacagcacaattgatcacacacctaaccaaattaggctttgcg
atcaattgaaaaaagagcacccccatacctcaccaacaggcattgtagttgggagtggtg
ttcgatgcaggcgcgctacgcgccaccctgtcagggagcagaagtgcgtcccttctccgg
gcggttcacaggct----gacagtgacagctttaactgtcatgcagactttgagtctcat
gacggctgctcaattgtggtcccgcaggggttactgcatatgcgccgcctgcagaggtgg
ttctccagcctgcgtttggatcccaagaggcacaaacagcggctggtgaccacctcagtg
gagggcaacctccggttctgggggtctcccgggcgcctccggagggggtctccactggga
cgggtaacctcctacatcacagtgttcatgg---------gaacaggatggggagggacc
tgcctgaagagggctataggtgggcgctggtctctaacggcgacaagcaacctcctagag
ctacgggcagtagtgttagtcctccagcatttcatgcccctaattcaagggagacatgta
atggtcaggagcgacaacagcaccacagtggcttatatcaacaggcagggcggagtccgc
tccgccgccttgttggccacagcggagaggctgtggttgtgggcatcagaggtggtgtta
tctctgagagccctccatatcccgggactggaggacaggggagccgacctcatgtcgagg
ggcggccccctgccaggcgagtgggtgcttcacccagaggtggtgaagcagatctggccc
agttcgggagagcggaattggatctgttcgccagccggcgcacggccactgtgccctgtg
gttttccatggccctgagcgac
>DIRS1|YNroJ1
-----------------------cagcaaatgtgtggccactgcgcttcaaccgctgcac
gcccacggcatgagagttttcttttacttagacaacctcatagtcatggccgtatccagg
gaacaggcaatgctttgcacagaacaattgatcacacacctaaccaagttaggctttgcg
atcaattgagaaaaaagcacccccatatctctccaacaggcgttgtagttgggagtggtg
ttcgatgcaggcgcgctccgcgccaccctgtcagagagcaaaagtgcgtcccttctccgg
gcggttcacaggctgcgagacagtgacagctttaactgtcatgcagactttgagtttcat
gacggctgctcaattgtggtcccgcaggggttactgcataagcgccgcctgcagaggtgg
ttctccggcctgcgtttggatcccataaggcacaaacggcggctggtgaccacctcagtg
gagggcaacctccggttctgggggtctcccgggcacctccggagggggtctccactggga
cgggtaacctcctacatcacagtgttcacgg---------gaacaggatggggagggacc
tgcctgaagagggctataggtgggcgctggtctctaacagtgacaagcaaactcttagag
ctacgggcggtagtgttagtcctccagcatttcatgcccctaattcaagggaaacatgta
ttggtcagcagcgacaacagcaccacagtggcttatatcaaaaggcaaggcggattccgc
tccgccgccttgttggccacagcggagaggctgtggttatgggcatcagaggtggtttta
tctctgagagccctccatatcccgggactggagaaagggggggccgacctcatgttgagg
ggcggccccctgccaggcgaatggacgcttcacccagaggtggtgaagcagatctggccc
agttcgggagagtggaagtggacctgttcgccagccggtgcacagccactgtgccctgtg
gttctccatggccctgagcgac
>DIRS1|YPscJ1
----------------------tcagcaaatgtgtggccactgcgcttcaa-cgctgcgc
gcccatggcatgagagttttcttttacccagacgacctcatagtcatggctgggtcccgg
gaacaggcaatgctttgcacagcacaattgatcacacacctaaccaaattaggctttgcg
atctattgaaaaaagagcacccccatacctcaccaacaggcgttgtagttgggagtggtg
ttcgatgcag--gcgctacgcgccaccctgtcagggagcagaagtgcgtcccttctccgg
gcggttcacaggctgcgagacagtgacagctttaactgtcatgcagactttgagtctcat
gacggctgctcaattgtggtcccgcaggggttactgcatatgcgccgcctgcagaggtgg
ttctccagcctgcgtttggatcccaagaggcacaaacagcggctggtgaccacctcaatg
gagggcaacctccggttctgggggtctcccgggcgcctccggagggggtctccactggga
cgggtaacctcctacatcacagtgttcacgg---------gaacaggatggggagggacc
tgcctgaagagggctataggtgggcgctggtctctaacggcgacaagcaacctcctagag
ctacgggcggtagtgttagtcctccagcatttcatgcccctaatctaagggagacatgta
ttggtcaggagcgacaacagcaccacagtggcttatatcaacaggcaaggcggagtccgc
tccgccaccttgttgaacacaccggagaggctgtggttatgggcttcagaggtggtgata
tctctgagagccctccatatcccgggactggagaacaggggggccgacctcatgttg---
---------------ggcgaatggacgcttcacccagaggtggtgaagcagatctggccc
agttcgagagagcggaagtggatctgttcgccagccggcgcacagccactgtgccctgtg
gttctccatggccctgagcgac
>DIRS1|YTbeJ1
tattccctatccccacgcacattcagcaaatgtgtggccacagcgcttcaaccgctgcgc
gcccagggcatgagagttttcttttacatagacgacctcatagtcatggctgggtcccgg
gaacaggcaatgttttgcacagcacaattgatcacacacctaaccaaattaggctttgcg
atcaattggggaaagagcacccccatacctcaccaacaggcgttgtatttgggagtggtg
ctcgatgcagacgcgctacgtgccaccctgtcagaaagcaggcgtgcgtcccttctcagg
gcggtgtacaggctgcgaaacagtgacagctttaactgtcatgcagactctgggtctcat
ggcggctgctcagttgtggtcccattggggttactgcatatgcgccgcctgcagaggtgg
ttttccagtctgcgtttggatcccaagaggcacaaacggcggctggtgaccacctcagtg
gagggcaacctccggttctgggggtctcccgggcacctccggagggggtctccactgggg
cgggtaacctcccacatcacagtgttcacggacgcatccagaacaggatggggagggacc
tgcctgaagagggctataggtgggcgctggtctctaacagcgacaagcaacctcctagag
ctacgggcggtagtgttagtcctccagcatttcatgcccctaattcaagggagacatgta
tttgtcaggagcgacaacagcaccacagtggcttatatcaacaggcagggcggagtctgc
tccgccgccttgttggccacagcggagaggctgtggttatgggcatcagaggtggtatta
tctctgagagccctccatatcccgggactggagaacaggggggccgacctcatgtcgagg
ggcggccccctgccaggcgaatggacgcttcacccggaggtggtgaagcagatctggccc
agttcgggagagcggaagtggacctgttcgccagccggcgcacagccactgtgccctgtg
gttttccatggccctgagcgac
>DIRS1|YLnuJ1
--------------------ttcaggcaaatgtgtggccacagcgctttaaccgctgcgt
tcccacggcatgagagttttcttttacctagacgacctcatagtcatggctgggtcccgg
gaacaggcaatgttttgcacagcatgattgatcacacacctaaccaaattaggctttgcg
atcaattggaaaaagagcacccccatacctcaccaacaggctttgtattcgggagtggtg
ctcgatgcagacgcgctacgtgccaccctgtcagagagcagacgtgcgtcccttctcagg
gcggtgcacaggttgcgagacagtgacagctttaactgtcatgcagactctgggtctcat
ggcggctgctcaattgtagtcccgctggggttactacatatgcgccgcctgcagaggtgg
ttctccagcctgcgtttggatcccaagaggcacaaaccgcggctggtgaccacctcagtg
gagggcaacttctggttttgggggtccccggatcacctccggagggggtctccactggga
cgggtgacctcctacatcacagtgttcacgga--catccagaacaggatgaggagggacc
tgcctgaagagggctataggtgggcgctgggctct-acagcgacaagcaacctcctagag
ctacgggcggtagtgttagttctccggcatttgatgcccctaattcaagggagacatgta
atggtcaggagcaacaacagcaccacagtggcttatatcaacaggcagggcggagtccgc
tccgccgccttgttggccacagcggagaggttgtggttatgggcttcagagg--------
-------------tccatatcccgggactggagaacaggggggccgacctcatggcgagg
ggcggccccctgccaggcgaatggacgctttacccggaggtggtgaagcagatctggccc
agttcgggagagcagaagtggacctgttcgccagccggcacacagccactgtgccctgtg
gttctccatggccctgagcgac
>DIRS1|YGgiJ1
tactctctatccccacgcacgttcagtaaatgtgtggccactgcgcttcaaccgctgcgc
gcacacggcatgagt-ttttcttttacctagacgacctcatagtcatggccgggtccagg
gaacaggcaatgctttgcacagcacaattgatcacacacttaaccaagttaggctttgcg
atcaattgagaaaagagcacccccatacctcaccaacaggcgttgtagttgggagtggtg
ttcgatgcaggcgtgctacgtgccaccctgtcagggagcagaagtgcatcccttctccgg
gcggttcacaggctgcgagacagtgacagctttaactgtcatgcagattttggaattcat
gacggttgcttaattgtggtctcgctggtgttactgcacatgcgccgcctgcagaggtgg
ttttccagcctgcgtttggatcccaagcggcacaaacggcggctggtgaccacgtcagtg
gagggcaacctcgggttct-ggggtctcccgggcgcctccggagggggtcttcactggga
cgggtaacttcctacatcacagtgttcacgg---------gaacaggatggggagggacc
tgcctgaagagggctataggtgggcgctggtctctaacagcgacaagcaacctcctagag
ctacgggcggtagtattcgtcctccagcatttcatgcccctaattcaagggagacatgta
ctggtcaggagcgacaacagcaccacagtggcttatatcaacaggcagagcggagtccgc
tcgaccgccttgttggccacagcggagaggctgtggttatgggcatcagaggtggtttta
tctctgagagccctccatatcccgggactggagaacaggggggccgacctcatgttgagg
ggcggccccctgccaggcgaatggacgcttcacccagaggtggtgaagcagatctggccc
agttcgggagagcggaagtggatctgttcgccagccggcgcacagccactgtgccctgtg
gttctccatggccctgagcgac
>DIRS1|YLsqJ1
tattccctatccccacgcacattcagcaaatgtgtggccacagcgcctcaaccgctgcgc
gcacacggcatgagagttttcttttacatagacgacctcatagtcatggctgggtcccgg
gaacaggcaatgttttgcacagcacagttgatcacacacctaaccaaattaggttttgcg
atcgattggaaaaagagcacccccatacctcgccaacaggcgttgtatttgggtgtggtg
ctcgatgcagacgcgctgcgtgccaccctgtcagagagcagacgtgcgccccatctcagg
gcggcgcacaggctgcaaaacagtgacagctttaactgtcatgcagactctgggtctcat
ggcggctgctcaatggtggtcccgctggggttactacatatgtgccgcctgcagaggtgg
ttccccagcctgcgtttg--------gaggcacaaacgacggctggtgaccacctcagtg
gagggcaacctccggttttgggggtctccggaccacctccggagggggtctccactggga
cgggtgacctcctacatcacagtgttcacggacgcgtccggaacaggatggggagggaca
tgcctgaagagggctataggtgggtgctgggctctgacagcgacaagcaacctcctagag
ctacgggcaatagtgttagtcctccggcatttcatgcccctaattcaggggagacatgta
atggtcaggagcgacaacagcaccacagtggcttatatcaacaggcagggcggagtccgc
tccgcctccttgttgtccacagcggaggagctgtggttatgggcctcagaggtggtgtta
tctctgagagccctccatgtcccgggactggagaacagaggggccgacctcatgtcgagg
ggtggccccctgccaggcgagt----gcttcacccggaggtggtgaagcaggtctggccc
agttcgggagagcagaagtggacctgttcg----------------cactgtgccctgtg
gttctccatggccctgagcgac
>DIRS1|Nco-1027#LTR/DIRS
tattccctatccccacgcacgttcagcaaatgtgtggccacagcgcttcaaccgctgcgc
gcccacggcatgagagttttcttttac-tagacgacctcatagtcatggccgggtcccgg
gaacaggcaatgttttgcacagc-caattgatcncgcacctaaccaaattgggctttgcg
atcaattggaaaaagagcacccccatacctcaccaacaggcgttgtatttgggagtggtg
ctcgatgcaggcgcgctncgcgccaccctgtcagagagcagacgcgcgtccctgcttcgg
gcggttcgcgggctgcgaaacggtgacagctt------tcatgcagactctgggtctcat
ggcggctgctcagttgtggtcccgctcgggttactgcatatgcgctgcccgcagaggtgg
ttctccagcctgcgtttggatcccaagagacacaaacggcgtctggtgaccacctcagtg
gagggcaacctccggttctgggggtccccggatcacctccggagggggtctccactggga
cgggtgacctcctacatcacagtgttcacggacgcatccagaacaggatggggagggacc
tgcctgaagagggctataggtgggcgctggnctctaacagcggcaagcaacctcctagag
ctacgggcggtagtgttggtcctccagcatttcaagcccctaattcaggggagacatgta
ctggtcaggagcgacaacagcaccacagtggcatacatcaacaggcagggcggagtccgc
tccgccgccttgttgaccacagcggagaaactgtggttatgggcttcagaggtggtgtta
tctctgagagccctccacatcccgggnctggagaacaggggggccgacctcatgtcgagg
ggcggccccctgccaggcgagtgggtgnttcacccggaggtggtgaagcaggtctggccc
agttcgggagagcagnggtggacctgttcgccagccggcgcgcggccactgtgccctgtg
gttctccatggctccgagcgac
>DIRS1|YCesJ1
---------------------ttcagcaaatgtgtggccactgcgtttcaaccgctgcgc
gcccaaggcatgagagttttcttttacctagacgacctcatagtcatggccgggtccagg
gaacaggcaatgctttgcacagcacaattgatcacacacctaac----ttaggctttgcg
atcaattggaataagagcacccccatacctcaccaacaggcatt----------gtggtg
ctcgatgcaggcgcgctacacgccaccctgtcagagagcagaagtgcatcccttctccgg
gcggttcacaggctgcgagacagtgacagctttaactgtcatgcagactttgagtctcat
ggcggctgctcaattgtggtcgtgctggggttactgcatatgcgccgcctgcagaggtgg
ttctccagcctgcgtttggatcccaagaggcacaaacggcggctggtgaccacctcagtg
gagggcaacctccggttctgggggtcccccggtcacctctggagggggtttccactggga
cgggtgacctcctacat--cagtgttcacggacgcatccagaagaggatggggagggacc
tgcctgaagagggctatgggtgggcgctggtctctgacagcgacaagcaacctcctagag
ctacgggcggtagtgttagtcctccagcatttcatgcccagaattcaagggagacatgta
atggtcaggagggacaacagcaccacagtggcttatatcaacaggcagggcggagtccgc
tccgccgccttgttggccacagctgagaggctgtggttatggacttcagaggtggtgtta
tctctgagagccctccatatcccgggactggagaacagaggggccgacctcatgtcaggg
g--cggtccctgccaggcgaatgggcgcttcactcagaggtggtgaagcagatctggccc
agttcgggagagcggaagtggatctgttcgccagccggcgcacagccactgtgccctgtg
gttctccatggccctgagcgac
>DIRS1|YCmaJ1
---------------------ttcagcaaatgtgggccactggggtttcaaccgctgcag
gcccacggcatgagagttttcttttacctagacgacctcatagtcat----gggtccagg
gaacaggcaa-----tgcacagcacaattgatcacaaacctaaccaaattaggctttgcg
atcaattggaaaaagagcacccccatacctcaccaacaggcgttgtatttgggagtggtg
cttgatgcaggcgtgctacgcaccaccctgtcagagagcagacgtgcctcccttctccgg
gcggttcacaggctgcgagacagtgacagctttaactgtcatgcagactttgggtctcat
ggcggctgctcaattgtggtcccgctggtgttaccgcatatgcgccgcctgtagaggtgg
ttctccagcctgcgtttggatcccaagaggcacaaacagcggctggtgaccacctcagtg
gagggtaacctctggttctggtggtccccgggtcaccttcggagggggtctccactggca
cgagtaacctcctacat--cagtgttcacggacgcatccagaacgggatggggagggacc
tgcctgaagagggctataggtgggcgctggtctctaacagcgacaagcaacctcctagag
ctacgggcg---gtgttagtcctccagcatttcatgcccctaattcaagggagacatgta
atggtcaggagcgacaacagcaccacagtggcttatatcaacaggcagggcggagtccgc
tccgccgccttgttggccgcagaggagagactgtggttatgggcttcagaggtggtctta
tctctgagagccctccatatcccgggactggagaacaggggggccgacctcatgtcgagg
ggcgaccccctgccaggcgaatggacgcttcacccggaggtggtgaagcagatctggccc
agttcgggagagcggaagtggatctgttcgccagccggcgcacagccactgtgccctgtg
gttctccatagccctaagtgac
>DIRS1|YPmaJ1
--------------------ttccagcaaatgtgtggccttacggtttcacccgctgcgc
ggccgccaagcaaggattttattttacctaaacaacctcatagtcatggccgtgcccagg
gaacaggcaatgctttgcacagaacaattgatcacacacctaatcaagttaggctttgag
atcaattgagaaaaaagcacccccatacctcaccaacaggcgttgtagttgggagtggtg
ttcgatgcaggcgcgctccgcgccaccctgtcagagagcaaaagtgcgtcccttctccgg
gcggttcacaggctgtgagacagtgacagctttaactgtcatgcagactttgagtttcat
gacggctgctcaattgtggtcccgcaggggttactgcata------gcctgcagaggtgg
ttctccggcctgcgtttggatcccgtaaggcacaaacggcggctggtgaccacctcaatg
gagggcaacctccggttctgggggtctcccgggctcctccggagggggtctacactggga
cgggtaacctcccacatcacagtgttcacgg---------gaacaggatggggagggacc
tgcctgaagagggctataggtgggcgctgctctctaacagtgacaagcaacctcttagag
ctatgggcggtagtgttagtcctccagcatttcatgcccctaattcaagggaaacatgta
ttggtcaggagcgacaaaagcaccacagtggcttatatcaacaggcaaggcggattctgc
tccgccgcctttttggccacagcggagaggctgtggttatgggcttcagaggtggtttta
tctctgagagccctccatatcccgggactggagaacaggggggccgacctcatgttgagg
ggcggccccctgccaggcgaatggacgcttcacccagaggtggtgaagcagatctggccc
agttcgggagagtggaagtggacctgttcgccag-----------ccactgtgccctgtg
gttctccatggccctgagcgac
>DIRS1|YPanJ1
---------------------ttcagcaaatgtgtggccacagcgttgcaaccgatgcgc
gcccagggcatgagagttttcttttacttagacgacctcatagttatggctgggtcccgg
gaacaggcaatg-tttgcacagcacaattgatcacgcacctgaccaggttagactttgcg
atcaattggaaaaagtgcgcccccatacctcaccagcaggcgttgtatgtgggagtggtg
ctcgatgcagatgcgatgcgtgccaccctgtcagagagcagacgtacagcccttctcagg
gcagtgcacaggctgcgaaacagttacagtcttaactgtcatgcagaccctgggttttat
ggcggctgctcaatggtggtcccgctagggttattgcatatgcgccgtctgcagaggtgg
ttttccagcctgcgtttggatcccaagaggcacaaaaagcgaccggtgaccacctctgtg
gagggcaacatccggttct-ggggttcccagatcacctctgaagggggtccccactggga
cgggtgacctccgacatcatattgtttacggatgcatccggaacaggaaggggagggacc
tgcctggggagagctatagttgggcgctggtctctaacaacggcaagcaacctcctagag
ctacgggtagtagtgttggtcttccagcattt----cccttaattcgggggagacatgta
atg-----------taacagctccacagtggcatatatcaacaggcagggcagagtctgc
tccaccgctttgttgaccacagcggagaaactgtggtaatgggcttcagaggtggtttta
tctctgagagccctccacattccggatctggagaaccagggggccgacctcatgtcgagg
ggcgg-accctgccaggtgagtgggcgcttcacccggagatggtgaagcagatctggccc
ggttagggacagcagaggtggatctgttcgccagccagcgcacagccactgtgccctgtg
gttctccatggctctgagcgac
>DIRS1|YCguJ1
---------------------ttcagcaaatgtgtggccacagcgcttcagccactttga
gaccatggcatgagggttttcttttatctggatgacctcatagtcatggccaggtccagg
gaatgggcaatgttccacacagcccaattgatccttcacctaaccaagttgggatttgcg
gtcaattggaggaagagcagtcccatacctcaccagcaggtgaagtatctggggatttag
ctcgatgcaggcagactacgtgccaccctgtcagagagcagacaggcatccctgctgaca
g-----------------aacggtgacggctttgaccatcatgcagactctgggtctcat
ggcggctgctcactcgtggtaccgctggggttactgcatatgcgtcgcctgcagaggtgg
ttttccggtcttcgtttagatcccaagaagcacaaacgacgtctggtgaccaccttagtg
gagggcaacctccgatact-ggggtccccaaggcatctgcggaggggaactccactgggg
cgggtgacctcccacatcatggtcttcacagatgcatctctgacaagatggggggggacc
tgcctagagagagctataggtgg-----------tggcagcggcaagtaaccttctagag
ctacgggcagtggtgttggtcctacagca---------cttactacagggcaaacatgtg
ctggtgaggagcgacaaccttaccacagtggcgtacatcaacaggcagggcggagtccgc
tccaccgccttgttgagcacagcggagaacctgtggttgtgggcctcagagaatgtgtta
tctctgaacgccctccacatcccagggcgggagaacaggggggccgacctcatgtccaag
ggcgagcccctgccagacgaatggatgctcag----------------------------
--ttcgggaaagcggaggtggacctgttcgccaaccgacacacagccactgtaccctatg
gttttccctggctcggcaggac
>DIRS1|YDmaJ1
---------------------ttcagcaaatgtgtggccacagcgcttcagccgctttgc
gaccatggcatgagggttttctttt------acaacctcatagtcatggccaggtccagg
caaggggcaa------acacagcccaattgatcc------------aagtggggattgcg
gtcaatctgaagaagagcagtcccatacctcaccagcaggtggagtatctggggattctg
ctcgatgcaggcagactacgtgccaccctgtcagacagcagacaggcatccctgcttcag
gcagtttgcagactgcgaaacggtgacagctttgaccatcatgcagactctgggtctcat
ggcggctgctcactcgtggtaccgctggggttactgcatatgcgtcgcctgcagaggtgg
tttgccggccttcgtttagatcccaagaggcacaaacgacccctgagggtcacctcagtg
gagggcaacctccaatactgggggtccccaaagcatctgcggaggggaactccactgggg
tgggtgacctcctacgtcacggtgttcacagatgcatccgtgacaggatggggggggacc
tgcctagagagagctataggtggtggctggcctctgacagcggcaatcaaccttctagag
ctacgggcagcagtgctggtcctacagcacttcaaacccttactacagggcaaacttgtg
ctggtgtggagcgacaaccgcaccaca-tggcttacatcaacaggcagggcggagtccgc
tccgccgccttgttgagcacagcggagaacctgtggttgtgggcctcagagaatgtgtta
tctctgaagttcctccacatcccggggctggagaacaggggggccgacctcatgtcaaga
ggcgggcccctgccagacgaatggatgcttcacccggaggtggtgaagcagatctggccc
agttcgggaaagcagaggtggacctgttcgccagccggcgcacagccactgtgccctgtg
gttctccatggctcagagcggc
>DIRS1|YPguJ1
---------------------ttcagcaaatgtgtggccacagagcttcagccgctgcac
ggccagggcatgagggtcttcttttatctggacgacctcatagtcatggccaggtccagg
gaatgggcaatgtttcatacagcccaattgatcctacacctaaccaaattgggttttgcg
gtcaattggaagaagagcaatcccatacctcaccagcaggtgcagtatctggggatggtg
ctcgatgcaggcaggctacgtgccaccctctcagaaaccagacaggcgtccctgctgctg
gcagttcgcagactgcgaaacagtgacagctttgactatcatgcagactttgggtctcat
ggcggctgctcatccgtggtgcagctggggttgctgcatatgcgtcgtctgcagaggtgg
tttgccggcctttgtttagaccccaagaggcacaaacgatgtctggtaactacctcagtg
gtgggcaacctccggtactgggggtccccagtgcatctccggaggggagctccgctgggg
cgagtga--tcctacatcacggtgttcacagatgcatccgtgacaggatggggggggacc
tgccaagagagagctataggtggtcgctgggctctgacggcaacaagcaacctcctagag
ctgcgggcagtagggttggttctccagcacttcaaacctgtaatacagggcaaacatgtg
ctggtgaggagcgacaaccgcaccacagtggcgtacatcaacaggcagggcgcagtccgc
tccgccgccttgttgaccacagcagagaacctgtggttatgggcctcagagattgtattg
tctctgagagccctccacatcccgggactggagaac-gggggtccgacctcatgtcaaga
ggcgggcccctgccagacgagtgggtgcttcacccggagatggtgaagcagatctggccc
g------------------------gttcgccaaccgacgaacagccactgtactctgtg
gttttccatggctcagcagtac
>DIRS1|YNanJ1
---------------------ttcagcaaatgtgtggccacagcgcttcagccgcttcgc
gaccatggcatgag--------------------------------------ggtccagg
gaagaggcaa--------acagcccaattgatc--------------aaagtggattgcg
gtcaattggaagaagagcagtcccctacctcaccagcaggtggggtatctgggaattctg
ctcgatataggcagactatgtgccaccctgtcagagagcagacaggcatccctgcttcag
gcagtttgcagactgcgaaacggtgacagctttgaccatcatgcagactctgggtctcat
ggcggctgctcactcgtggtaccgctggggttac------ttactcgcctccagaggtgg
tttgccggcctttgtttagatcccaagaggcacaaccgacgtctggtgaccacctcagtg
gagggcaacctccaatactgggggtcctcaaagcatctgcggaggggaactccgctggga
cgggtgacctcctacgtcatggtgttca-agatgcatccgtgacaggat-gggggggacc
tgcctagaaagagctataggtggtggctggcctctgacagcggcaatcaaccttctagag
ctaagggcagtagtactggtcctccagcactgcaaaccctcactacagggaaaacatgtg
ctggtgaggagcggcaaccgcaccacagtggcttacatcaacaggcaggatggagttagc
tccgacgccttgtttagcgcagcggagaacctgtggttgtgggcctcagagaatgtttta
tctctcaaggccccccacattccgggactggagaacagggcggccaacctcatgtcaaga
-----gcccctgccaggcgagtg-------------------------------------
---------------------------------------------------------gtg
gttctccctggctcggcaggac
>DIRS1|YLlaJ1
---------------------tccaacaaa-ggggggccacatcgtttcagccgtttggc
gaccatggcatgagggtttt------ttaaaagatttccatagttctggcccaatcccag
gaaaggg----------------gcaaccaatgctcca-----------agtggattgcg
gtcaattgaaagaagagcagttccatccctcaccaccaggtggggtttctggggattttg
ctcgatgcaggcagactacgtgccaccctgtcagagagcagacaggcatccctgcttcag
gcagtttgcagactgcgaaaaggtgacagctttgaccatcatgcagactttgggtctcat
ggcggctgctcattcgtggtgccactcggactgttgcatacacgtcacctgcagaggtgg
tttatcggcctttgtttagatcccaagaggcacaaacgacgtctggtgaccacctcagta
gagagcaacctccgattctgggggtccccggagcatctgcggaggggaactccactggga
cgagtgacctcctatatcacggtcttcacagacgcatc------------aggggggaca
tgcctagagagagctataggtgggcgctggtctctaacagcgacaagcaacctcctagag
ctacgggcagtagtgttagtcctccggcatttcatgcccctaattcaggggagacatgta
atggtcaggagcgacaacag-accacagtggcttatatcaacaggcagggcggagtccgc
tccgcctccttgttgaccacagcggaggagctgtggttgtgggcttcagagaatgtgtta
tatctgagggccctccacatcccgggactggagaacagggtggccgacctcatgtcaaga
ggcgggcccctgtcaggc-------tgcttcacccggaggtgatgaagcagatctggtcc
agttcgggagagcggaggtggacctgttcgccaaccggcgcacagccactgtaccctgtg
gttttccatggctcggtggggc
>DIRS1|YGacJ1
ggccgccatgggccggggtttttaagcaaatgggtggccattgcggtccaaccgttgcgc
ttcc-ttgcctgagaattttattt--acctgacaaccttatagtcatggc-aggtccagg
aaacagccaattttttgc-cagcctaattgatcctacaccaaaccaatttgggc-ttgcg
at-aaataaaaaaagagcacccccatacctca----------------------------
----------------------ccaccctgtcagagagcagacgtgcgtccctgcttcgg
gcggttagcaggctgcaa------gacagctttaactatcatgcagactctgggtctcat
ggcggctgctcagttgtggtcccgctcgggttactgcatatgtgccgcctgcagaggtgg
ttctccagcctgcgtttagatcccaagaggcacaaacgacgtctggtgaccacctcagtg
gggggcaacctccgattctgggggtgcccggatcacctctggagggggtatacactggga
caggtgacctcctacatcacagtgttcacggacgcatccagaacaggatggggagggacc
tgcctgaagagggctataggtgggcgctggtctctaacagcggcatgcaacctcctagag
ctacgggcagtactgttggtcctccagcatttcaagcccctaattcaggggagacatgta
ctggtcaggagcgacaacagtaccacagtggcatacatcaacacgcagggcggagtccgc
tccgccgcctcgttgaccacagcggataaactgtggttatgggcttcagaggtggtgtta
tctctgagagccctccatatcccgggactggagaacaggggggccaacctcatgtccagg
ggcggccccctgccaggcgagtgggtgcttcacccggaggtggtgaagcaggtctggccc
a------gagagcagtggtggacctgttcgccagccggcatacagccactgtgccctgtg
gttctccatggctctcagcgac
>DIRS1|YTeuJ1
tattccctatccccacgcacattcagcaaatgtgtggccacagcgcttcaaccgctgcgc
tcgcacggcatgagagttttcttttacatagacgacctcatagttatggctgggtcccgg
gaacaggcaatgttttgcacagcacagttgatcacacacctaaccaaattaggctttgcg
atcaattggaaaaagagcacccccatacctcgccaacaggcgttgtatttgggtgtggtg
ctcgatgcagacgcgctgcgtgccaccctgtcagagagcagacgtgcgtcccttctcagg
gcggtgcacaggctgcaaaacagtgacagctttaactgtcatgcagactctgggtctcat
ggcggctgctcaatggtggtcccgctggggttactacatatgcgccgcctgcagaggtgg
ttctccagcctgcgtttggaccccaagaggcacaaacgacggctggtgaccacctcagtg
gagggcaacctccggttttgggggtctccggaccgcctccggagggggtctccactggga
cgggtgacctcctacatcacagtgttcacggacgcctctg-gacagggtgggg-------
------------------------------------------------------------
------------------------------------------------------------
------------------------------------------------------------
------------------------------------------------------------
------------------------------------------------------------
------------------------------------------------------------
------------------------------------------------------------
----------------------
>DIRS1|YTniJ1
tactccctatccccacgca-----------cgttcagccacgacgctgcaaccgctgcag
gaccatggcatgagggtgttcttttatctggacgacctcatagtcatggccaggtccagg
gaatgggcaatgtttcacacagcccaattgatcctacgcctaaccatgttgggttttgcg
gtcaattggaagaagagctcccccatatctcaccagcaggtagaatatctgggggtgatg
ctcgatgcaggcagactacgtgccaccgtgacagaaagcagacaggcatccctgctgcgg
gcagtctgcaggctgcgtgacggtgacagctttgatcatcatgcagactttgggtctcat
gacggctgctcatccgtagtgccattcgtactgctgcatgcacgtcgcatgcagaggtgg
tttatcggccttcgtttagatcttaaga--cacaaacaacgtctggtgaccacctcagta
gagagcaacctccgattctgggggtccccagagaatctgtggaggggagctccactgggg
caggtaacctcctatatcacagtcttcacggacgcctcaaactaagggtgggg-------
------------------------------------------------------------
------------------------------------------------------------
------------------------------------------------------------
------------------------------------------------------------
------------------------------------------------------------
------------------------------------------------------------
------------------------------------------------------------
----------------------
>DIRS1|Nco-1418#LTR/DIRS
tactccctgtccccacgcacgttcagcaaatgtgtggccacagcgcttcagccgcttcgc
gaccatggcatgagggttttcttttatctggacgacctcatagtcatggccaggtccagg
gaatgggcaatgtttcacacagcccaattgatcctacacctaaccaagttgggttttgcg
gtcaattggaagaagagcagtcccatacctcaccagcaggtgcggtatctggggatgntg
ctcgatgcaggcaggctacgcgccaccctgtcagagagcagacaggcatccctgcttcgg
gcagttcgcagactgcgaaacggtgacagctttgaccatcatgcagactctgggtctcat
ggcggctgctcactcgtggtgccgctggggttactgcatatgcgtcgcctgcagaggtgg
tttgccggccttcgtttagatcccaagaggcacaaacgacgtctggtgaccacctcagtg
gagggcaacctccgatactgggggtccccaaagcatctgcggaggggaactccgctgggg
cgagtgacctcctacgtcacggtgttcacagacgcatccgtgacaggatggggggggacc
tgcctagagagagctataggtggtcgctggcctctgacagcggcaagcaacctcctagag
ctgcgggcagtagtgctggtcctacagcacttcaaacccttantacagggcaaacatgtg
ctggtgaggagcgacaacngcaccacggtggcgtacatcaacaggcagggcggagt-cgc
tccgccgccttgttgaccgcagcggagaacctgtggttg---------------------
------------------------------------------------------------
------------------------------------------------------------
------------------------------------------------------------
----------------------
>DIRS1|YCanV1
-------------------------caaagtgtttggagatggcgctggagccgctatac
agaggagggatgagagtgttattttatctggacgacctgctgttgctggctcgctccaag
gaggaggctgctttacagacggtacagctcgtatctcatctgtcaagtctgggtttcatc
gtcaattggaagaagagctgtcctcttccatcccagattatcgtttatctgggagtggaa
ttgaactcagcccgcatgagagcgcgactctcacagcagagagtggagaactctcctccg
gcgcgtcacacctcacagagtggtgacagccctctccgtgatgcaactgttaggcatgat
ggcagctggtcagcggtgatccctctgggactccttcacatgaggagactccagaggtgg
ttttctcgcctgcgtatcgaccccgtgcgtcagaggagacgcatggtgtacgcttccgtg
ggtccggatttagcctattggaaaaatctccacgtcctgtccgtgggggttcccctcggc
agagtgacgtcacacacagcggtgtttacagacgcatctctcgcaggctggggagggacg
tgcatgtcccaggcagtggggggacagtggccggctcacactccaataaacgtgctggag
ttaatctccgtacggagagtaatacaacacttcgccccgttgctgttcactcagcatgtg
ttgattcggacagacaacaaagcagcggcggcctacataaatcgccagggaggcgtacga
tcagcgcagctgctgaacacagccagacggctgctgtgttgggcgcaaacacacgta--c
tctatcagagcggtgtatattcccggcgtgttgaacagaggggcggacctaatgtccaga
ggaggtccttaccaaggggactggagcctccaccccgaactggtctcccaggtatgggca
ggttcgggagagcggaggtggatctgttcgctgcacgcgagacgc---------------
----------------------
>DIRS1|YChaV1
------ctggctcctcgcactttttcaaagtgtgtggagacggcgctggagccgcttcac
agaggagggatgagggtattattttatctggacgacctgctgttgctggctcgctccaag
gaggaggctgctttacagatggtacagctcgtatctcatctgtcaagtctgggtttcatc
gtcaattggaagaagagctgtcctcttccatcccaggtcatcgtttatctgggagtggaa
ttgaacgcagcccgcatgagagcgcgactctcacagcagagagtggagaactctcctccg
gcgcgtcacacctcgcagggtggtgacagccctctccgtgatgcaactgttaggtatgat
ggcagctggtcagcggtggtccctctgggactccttcacatgaggagaatccagaggtgg
tttattcgcctgcatatcgaccccgtgcgtcagaagagacgcatggtgtacgcttccgtg
ggtccggatttaacttattggaaaaatctccacgtcctgtcagtgggggttcccctgggc
agagtgacgtcatacacagcggtgtttacagacgcatctctcgcaggctggggagggacg
tgcatgtcccaggcagtggggggacagtggccggctcacactccaatcaacgtgctggaa
ttaatctccgtatggagagtaatacaacacttcgccccgttgttgttcaatcagcatgtg
ttgattcggacagacaacaaagcagcggcagcatacataaatcgccagggaggcgtacga
tcagcgcagctgctgaacacagccagacggctgctgtgttgggcgcaaacacacgtactc
tcgatcagagcggtgtatattcccggcgtgttgaacagggggtcggacctaatgtccaga
ggaggtccttaccaaggggactggagcctccaccccgaactggtctcccaggtatgggca
ggttcgggagagcggaggtggatctgttcgctgcacgcgagacgc---------------
----------------------
>DIRS1|YLlaV1
------ctggctcctcgcactttttcaaagtgtgtggagaaggctctggagccgctacac
agaggagggatgagggtgttattttatctggacgacctgctgttgctggctcgctccaag
gaggaggctgctttacagacgatacagctcgtatctcatctgtcaagcctgggtttcatt
gtcaactggaagaagagctgccctcttccctcccaggttatcgtttatctgggagtggaa
ttgaactcagcccgcatgagagcgcgactctcacagcagagagtggagaactctcctccg
gcgcgtcacacctcgcagcgtggtgacagccctctccgtgatgcagctgttaggcatgat
gtcagctggtcagtggtgatccctctgggactccttcacatgaggagactccagaggtgg
tttattcgcctgtgcatcgaccccgtgcggcagaagagacgcatggtgtacacttccgtg
ggttcggatttagcctattggaaaaatctccacgtcctgtcagtgggggttcccctgggc
agagtgacgtcacacaccgcggtgttcacagacgcatctttcgcaggctggggaggaacg
tgcatgtcccaggcagtggggggacagtggccggctcacactccaataaacgtgctggag
ttaatctccgtatggagagtaatccagcacttcgccccgttgctgttcaatcaacatgtg
ttgattcggacagacaacaaagcagctgcggcatacataaatcgccagggaggcgtacga
tcagcgcagctgctgtacacagacaggcggctgctgtgctgggcgcaaatacacgtactc
tctatcagagcggtgtatattcccggcatgttgaacagaggggcggacctcatgtccaga
ggaggtcctcgccaaggggactggagcctcca-cccgaactggtctcccaggtatgggca
ggttcgggagagcggaggtggatctgttcgctgcacgcgagacgc---------------
----------------------
>DIRS1|YLnuV1
---------------------------aagtgtgtggagacggctctggagccgctacac
agaggatggatgagggtgttattttatctggacgacctgctgttgctggctcgctccaag
gaggaggctgctttacagacggtacagctcgtatctcatctgtcaagcctgggtttcatt
gtcaactggaagaagagttgtcctcttccctcccaggttatcgtttatctgggagtggaa
ttgaactcagcccgcatgagagcgcgactctcacagcagagagtggagaactctcctccg
gtgcgtcacacctcgcagggtggtgacagccctctccgtgatgcagctgttaggcatgat
ggcagctggtcagtggtgatccctctgggactccttcacatgaggagactccagaggtgg
tttattcgcctgcacatcgaccccatgcggcagaagagacgcatggtgtacacttccgtg
ggttcggatttagcctattggaaaaatctccacgtcctgtcagtgggggttcccctgggc
agagtgacgtcacacacagcggtgtttacagacgcatctctcgcaggctggggaggaacg
tgcatgtcccaggcagtggggggacagtggccagctcacactccaataaacgtgctggag
ttaatctccgtatggagagtaatccagcacttcgccccgttgctgttcaatcaacatgtg
ttgattcggacagacaacaaagcagcggcggcatacataaatcggcagggaggcgcacga
tcagcgcagctgctgagcacagccaggcggctgctgtgctgggcgcaaacacgtgtactc
tctattagagcggtgtatattcccggcgtgttgaacagaggggcggacctcatgtccaga
ggaggtcctcgccaaggggactggagcctccaccccaaactggtctcccaggtatgggca
ggttcgggagagcggaggtggatctgttcgctgcacgcgagacgc---------------
----------------------
>DIRS1|YPanV1
------ctggctcctcgcaattttttcaaatgcgtggagacggctctggagccgctacac
agaggagggatgagagtgttattttacctggacgatctgctattgctggctcgctccagg
gaggaagcggctttacagacgacacggctcgtgtctcatctgtcaagcctgggtttcatt
gtcaattggaagaagagctgtcctctcccctcccagagtattgtttacctaggagtggaa
ttgaactcagcccgcatgagagcgcgactctcacagccgagagtggagaactctcctcag
gcgcgtcacacctggcagggttgtgacagccctcaccgtgatgcagctgctaggcatgat
gtcagctggtcagtggtgatccccctgggtctccttcacatgaggagactccagaggtgg
tttattcgcctgcgcgtcgacccagtgcgtcagaagagacgcatggtgtgcacttccgtg
ggtttggatttggcctattggaaaaatctccacgtcctgtcagtgggggttcccctgggc
agagtgacgtcacacaccgcagtgtttacagacgcatctctcacaggctgggggggaacg
tgcatgtcgcaggcagtggggggacagtggccggctcacactccaataaacgtgctggag
ttactagccgtatggagagtaatccagcacttcgccccgttgctgttcaatcatcatgtg
ttgattcgaacagacaacaaaacagtggcggcatacataaatcgccagggaggcgtgcgg
tcagcgctgctgctgaacacagccaggcggctgctgtgctgggcggaaacacacgtactc
tctatcagagcggtgtatattcccgccgagttgaacagaggggcggacctcatgtccaga
ggaggtcctcgccaaggggactggagtctccaccccgaactggtctcccaggtatgggca
agttcgggaaagcggaggtggatctgttcgctgcacgcgagacgc---------------
----------------------
>DIRS1|YTniV1
------ctggctcctcgcactttttc-cagtgtgtggagacggctctggagccgcttcac
agaggagggatgagggtgttattttatctggacgacctgctgttgctggctcgatccaag
gaggaggctgctttacagacggtacagcttgtatctcatctgtcaagcctgggtttcatt
gtcaactggaagaagagctgtcctcttccctcccaggttatcatttatctgggagtggaa
ttgaactcagccctcatgagagcgcgactctcacagcagagagtggagaactctcctccg
acgcgtcacacctcgcagggtggtgacagccttctccgtgatgcagctgttgggcatgat
gtcagctggtcagtggtgatccctctgggactccttcacatgaggagactccagaggtgg
tttattcgcctgcacatcgaccccgtgcggcagaagagacgcatggtgtacacttccgtg
ggtttggatttagcctattggaaaaatctccacgtcgtgtcagtgggggttcccctgggc
agagtgacgtcacacacagcggtgttcacagacgcatctctcgcaggctggggaggaacg
tgcatgtcgcaggcagtggggggatagtggccggctcacactccaataaacgtgctggag
ttaatctccgtatggagagtaatccagcacttcgccccgttgctgttcaaacaacatgtg
ttgattcggacagacaacagagcagcggcggcatacataaatcgccagggaggcgtacga
tcagcgcagctgctgagcacagccaggcggctgctgtgctgggcgcaaacactcgtactc
tctatcagagcggtgtatattcccggcgtgttgaacagaggggcggacctcatgtccaga
ggaggtcctcgccaaggggactggagcctccaccccgaattggtctcccaggtatgggca
ggttcggaaaagcggaggtggatctgttcgctgcacgcgaaacgcccagtgtgccctctg
gttctccctgaaaaccccagga
>DIRS1|YGacV1
------tttggtcctcac-ttttttcaaagtgtgtggagacggcgctggagctgctacac
agaggagggatgagggtgttattttatctggacgacctgctgttgctggctcgctccaag
gaggaggctgcgttacagacgatacagctcttat-tcatctgtcaagtctgggtttcatt
gtcaattggaaaaagagctgtccttttcctccccaggttatcgtttatctgggagtggag
ttgaattcagtccgcatgagagtgcgactctcacagcagagagtggagaactctcctccg
gcgcatcacacctcacagggtggtgacagccctctccgtgatgcagctgttaggcatgat
ggcagctggtcagtggtgatccctcggggactccttcacatgaggagactccagaggtgg
tttattcatctgcatatcgaccccgtgcgtcagaagagacgcatggtgtacgcttccgtg
ggtccggatttagcctattggaaaaatccccacgtcctgtcagtgggggttcccctgggc
agagtgacgtcacacaccgcggtgtttacagacgcttctctcacaggctgggggggaacg
tgcaggtcccaggcagtgggaggacagtggccggctcacacgccaataaacatgctggag
ttaatctccgtagggagagtaatccaacacttcgccccgttgctcttcaatcagcatgtg
ttgattcggacagacaacaaagcagcggcagcatatataaatcgccagggaggcgtacga
tcagcgcagctgttgaacacagccagacggctgctgtgttgggcacaaacacacgtactc
tctatcagagcggtgtatatccccggcgtgttgaacagaggggcggacctaatgtccaga
ggaggtccttaccaaggggattggagcctccaccccgaactggtctcccaggtatgggcc
ggttcgggagagcggaggtggatctgttcgctgcacgcgagacgcgcaat----------
----------------------
>DIRS1|YCesV1
------ctggctcctcgcactttttcaaagtgtgtggagacggcgctggagccgctacgc
agaggagggatgagagtgttattgtatctggacgatctgctgttgctggctcgctccaga
gaggaagctgctttacagacggtacaactcgtatctcacctgttaagcctgggtttcata
atcaattgggagaagggctgtcctcttccctcccagatcatcatgtatctgggaatggaa
ttcaactcagcgcgcatgagagcacgactctcacagcggagagtggaaaactctcctcag
gcgcgtcacacccggcagggtggtgacagccctttccgtgatgcagctgttgggcatgat
gtcagctggtcagtggtgattcccctgggtctcctttacatgagcagacttcagaggtgg
tttattcgcctgcgcatcgaccccgtgcctcagaggagacgcagggtgtgcatatccgta
ggtttagatctgatctactggaaaaatccccacgtcctgtcagtgggggttcccctcggc
agagtgacgtcacacacctcggtgtttacagacgcatcgctctcagggtgggggggaaca
tgcatgtcgcaggcagtggggggacagtggccgcctcacacttcaataaacgcgctggaa
ttactcgccgtatggagagtaattcagcacttcaccccgttgctgtggaatcgtcaag--
------------------------------------------------------------
------------------------------------------------------------
------agagcagtatatattcccggcgagctgaacagaggggcagacctcatgtccaga
ggaggtgctcgacaaggggactggagcctcca-cccgagctggtctcccaagtgtgggca
ggttcgggagagcggaggtggatctgttcgctgcacgcgagacgc---------------
----------------------
>DIRS1|YCguV1
------ctggctcctcgcactttttcaaagtgtgtggagacggcgctggagccgctacgc
agaggagggatgagagtgttattttatctggacgacctgctgttgctggctcgctccaga
gaggaagctgctttacagacggtacaactcgtatctcacctgtcaagcctgggtttcata
atcaattgggaaaagagctgtcctcttccatcccagatcatcatgtatttggggatggaa
ttcaactcagcccgcatgagagcacgactctcacagcggagagtggagaactctcctcag
gcgcgtcacactcggcagggtggtgacagccctttctgtgatgcagctgttgggcatgat
gtcagctggtcagtggtgatccccctgggtctcctttacatgaggagacttcagaggtgg
ttcattcgcctgcgcatcgaccctgtgcatcagaggagacgcatggtgtgcgcatccgta
gggttagatctgacctactggaaaaatccccacatcctgttggtgggggttcccctcggc
agagtgacgtcacacacctcggtgtttacagacgcatcgctctcagggtggggaggaaca
tgcatgtcgcaggcagtggggggacagtggccgccgcacacttcaataaatgcgctggaa
ttactcgccgtatggagagtaattcaacactttgccccgttactgtggaatcatcatgtg
atgattcggacagacaacaaaacggcggcagcctacataaatcgtcagggaggtgtacga
tcagcgcagctgctggacacagccgggcggctgttgtgctgggcgcgcacacacatgatc
tcgatcagagcagtgtatattcccggcgagctgaacagaggggcagatctcatgtccaga
ggaggtcctc-------------tggactccaccccgagctggtctctcaagtgtgggaa
ggttcgggacagcagaggtggatctgttcgctgcacgcgagacgc---------------
----------------------
>DIRS1|YHveV1
------ctggctcctcgcactttttcaaagtgtgtggagacggcgctggagccgctacgc
agaggagggatgagagtgttattttatctggacgacctgctgttgctggctcgctccaga
gaggaagctgctttacagacggtacaactcgtatctcacctgtcaagcctgggtttcata
atcaattgggagaagagctgtcttcttcctacccagatcatcacgtatctgggaatggaa
ttcaactcagcccgcatgagagcacgactctcacagcggagagtggagaactctcctcag
gcgcgtcacacccggcagggtggtgacagcccttaccgtgatgcagctgttgggcatgat
gtcagctggtcagtggtgattcccctgggtctcctttacatgaggagacttcagaggtgg
tttattcgcctgcgcatcgaccccgtgcgtcagaagagacgcagggtgtgcatatccgta
ggtttggatctgacctactggaaaaatccccacgtcctgtcagtgggggttcccctcggc
agagtgacgtcacacacatcggtgtttacagacgcatcgctctcagggtggtggggaaca
tgcatgtcgcaggcagtggggggacagtggccgcctcacacttcaataaacacgctggaa
ttactcgctatatggagagtaatccagcacttcgccccgttgctgtggaatcatcatgtg
ttgattcgaacagacaacaagacggcggcagactacacaaatcgtcagggaggtgtacga
tcagcgcagctgctggacacagccagacggctgttgtgctgggcgcgcacacatatactc
tcgatcagagcagtatatattcccggcgagctgaacagaggggcagacctcatgtccaga
ggaggtcctcgacaaggggactggagcctccaccccgagctggtctcccaagtgtgggca
ggttcgggagagcggaggtagatctgttcgctgcacgcgagacgc---------------
----------------------
>DIRS1|YPscV1
------ctggctcctcgcactttttcaaaatgtgtggagacggcactggagccgctacgc
agaggagggatgagagtgttattttatctggacgatctgctgttgctggctcgctccaga
gaggaagctgctttacagacggtacagcttgtatctcacctgtcaagcctgggtttcata
atcaattgggagaagagctgtcctcttcctacccagatcatcacgtatctgggaatggaa
ttcaactcagcccgcatgagagcacgactctcacagcggagagtggagaactctcctcag
gcgcgtcacacccggcagggtagtgacagcccttaccgtgatgcagctgttgggcatgat
gtcagctggtcagtggtgattcccctgggtctcctttacatgaggagacttcagaggtgg
tttattcgcctgcgcatcgacccagtgcgtcagaggagacgcagggtgtgcatatccgta
ggtttggatctgacctactggaaaaatccccacatcctgtcagtgggggttcccctcggc
agagtgacgtcacacacatcggtgtttacggacgcatcgctctcagggtgggggggaact
tgcatgtcgcaggcagtggggggacagtggccgcctcacactccaataaacgcgctggaa
ttactcgccatatggaaagtaatccagcacttcgccccgttgctgacgaatcatcatgtg
ttgattcgaacagacaacaagacggcggcagcctacgtaaatcgtcaaggaggtgtacga
tcagcgcagctgctggacacagccagacggctgttgtgctgggcgcgcacacacatactc
tcgatcagagcagtatatattcccggcgagctgaacaaaggggcagacctcatgtccagg
ggaggtcctcgacaaggggactggagcctccaccccgagctggtctcccaagtatgggcc
ggttcgggagagcggaggtagatctgttcgctgcacgcgagacgc---------------
----------------------
>DIRS1|YNanV1
------ctggctcctcgcactttttcaaagtgtgtggagacggcgctggagccgctacgc
agaagagggatgagagtgttattttatctggacgacctgctattgctggcccgctccaga
gaggaagctgctttacagacggtacaacttgtatctcacctgtcaagcctgggtttcata
atcaattgggagaagagctgtcctcttccctcccaggttatcatatatctgggggtggaa
ttcaactcagcccgcatgagagcacgactctcacagcggagagtggaggactctcctcgg
gcgcgtcacac------------------------acgtgatgcagctgttgggcatgat
gtcagctggtcagtggtgattctcctgggtctcctttacatgaggagacgtcagaggtgg
tttattcgcctgctcatcgaccccgtgcgtcagaagagacgcatggtgtacatgtctgta
ggtttagatctgacctactggaaaaatccccacgtcctgtcagtgggggttcccctcggc
agaatgacgtcacacacctcagtgtttacagacgcatcgctctcagggtggggaggaaca
tgcatgtcgcaggcagtggggggacagtggccgcctcacacttcaataaacgcgctggaa
ttactcgccatatggagagtaatccggcacttcgccccgttgctgtggaatcatcatgtg
ttgattcgaacggacaacaaggcagcggcagcatacataaatcgtcagggaggtgtacga
tcagcgcagctgctggacacagccaggaggctgtggtgctgggcgcgcacacacgtactc
tctgtcagagcagta-----ttccggcgagctgaacagaggggcagacctcatgttcaga
ggaggtcctcgacaaggggactggagcctccaccccgagctggtctcccaggtatgggca
ggttcgga-----------agatctgttcgctgcacgcgagacgc---------------
----------------------
>DIRS1|YNroV1
-----tctggctcctcgcactttttcaaagtgtgtagagacggcgctggagccgctacgc
agaagagggatgagagtgttattttatctggacgacctgctattgctggcccgctccaga
gaggaagctgctttacagacggtacaacttgtatctcacctgtcaagcctgggtttcata
atcaattgggagaagagctgtcctcttccctcccaggttatcatatatctgggggtggaa
ttcaactcagcccgcatgagagcacgactctcacagcggagagtggaggactctcctcgg
gcgcgtcacacccggcagggtggtgacagccctctccgtgatgcagctgttgggcatgat
gtcagctggtcagtggtgatccccctgggtctcctttacatgaggagacttcagagatgg
tttattcgcctgcgcatcgaccccgtgcgtcagaagagacgcatggtgtacatgtccgta
ggtttagatctgacctactggaaaaatccccacgtcctgtcagtgggggttcccctcggc
agagtgacgtcacacacctcggtgttcacagacgcatcgctctcagggtggggaggaaca
tgcatgtcgcaggcagtggggggacagtggccgcctcacacttcaataaacgcgctggaa
ttactcgccatatggaaagcaatccggcacttcgccccgttgctgtggaatcatcatgtg
ttgattcgaacggacaacaaggcagcagcagcatacataaatcgtcagggaggtgtacga
tcagcgcagctgctggacacagccaggaggctgttgtgctgggcgcgcacacacgtactc
tctgtcagagcagtatatattcccggcgagctgaacagaggggcagacctcatgtccaga
ggaggtcctcgacaaggggactagagcctccaccccgagctggtctcccaggtatgggca
ggttcggaagagcggaggtagatctgttcgctgcacgcgagacgc---------------
----------------------
>DIRS1|YGgiV1
------ctggctcctcgcactttttcgaagtgtgtagagacggcgctgcagccgctacac
agaggagggatgagagtgcttttttacctggacgacctgctgttgctggctcgctccagg
gaggaagctgctttacagacggtacagctcgtatcccacctgtcaaagctgggtttcgtg
ataaactggaagaagagctgtcctattccctcccagagtattatttacctgggtgtgcaa
ttgaactcagcccgcatgagagcgcgactctcacagcagagagtggaagcctctcctccg
acgcgtcacacctcgcagcgtggtgacagccctctccgtgatgcagctgcttggcacgat
ggcagctggtcagtggtgacccccctgggcctcctgcacatgaggagactccagaggtgg
tttattcgcctgcgcatcgaccccgtacgacagaagaggcgcatggtgaccacttccgtg
ggttcagacttaacctattggaaaagtccccacgtcctgtcagcgggtgtgcccctgggc
agagttacgtcacacatctcggtgttcacagacgcatctctctcagggtggggaggaacg
tgtatgtcgcaggcagtggggggacagtggccggctcacactccaataaacatgctggaa
ttaatctccgtacggaaagtaatccagcattttgccccgttgctgcggaatcagcatgtg
ttgattcgcacagacaacaaagccgcggcagcctacatcaatcgccagggcggagtacgc
tcagcgcagctcctgaacacagccagacagctgttgatctgggcgcgcgcacacttgctc
tccatcagagcaatgtatgtgcccggcgaattgaaccaagcggcagacctcatgtccaga
ggaggtcctcgccaaggggactggagcctccatcccgagctggtctcccaggtatgggcc
ggtgcgggagagcagaggtggatctgttcgctgcacgcgagacgc---------------
----------------------
>DIRS1|YPguV1
------ctggctcctcgcactttttcgaagtgtgtagagacggcgctgcagccgctacac
agaggagggatgagagtgctgttttacctggacgacctgctattgctggcccgctccaga
gaggaagttgctttacagacggtacagctcgtatcacatctgtcaaagctgggtttcatc
ataaactggaagaagagctgccatcttccctcccagagtattatttacctgggtgtggaa
ttgaactcagcccgca---------------------------tggaggcctctcctccg
acgcgtcacaccttgcagcgtggtgacagccctctccgtgatgcagctgcttggcatgat
ggcagctggtcagtggtgattcccttgggtctccttcacatgaggagactccagaggtag
tttattcgcctgcgcatcgaccccgtgcgacagaagaggcgcatggtggccacttccgtg
ggttcagacttaacctattggaaaagtccccacgtcctgtcagcgggtgtgcccctgggc
agagttacgtcacacatctcggtgttcacagacgcatctctctcagggtggggaggaacg
tgtatgtcacaggcagtggggggacagtggccggctcacactccaataaacgtgctggaa
ttgctctccgtacagagagtaatccagtattttgccccgttgctgcggaatcagcatgtg
ttgattcgcacagacaacaaagccgcggcagcctacatcaatcgccagggcggagtacgc
tcagcgcagcttctgaacacagccaggccgctgtttatctgggcgcgcgcacacttgctc
tccatcagagcaatgtatgttcccggcgaactgaacaaaggggcagacctcatgtccaga
ggaggtcctcgccagggggactggagcctccatcccgagctggtcccccaggtatgggcc
ggttcgggagagcagaggtggatctgttcgctgcacgcgagacgc---------------
----------------------
>DIRS1|YTeuV1
------ctggctcctcgcactttttcgaagtgtgtagagacggcgctgcagccgcttcac
agaggagggatgagagtgctgttttacctggacgacttgctattgctagctcgatccaga
gaggaagttgctttacagacggtacagctcgtatcacatctgtcaaagctgggtttcatc
ataaactggaagaagagctgccctcttccctcccagagtattatttacctgggtgtggaa
ttgaactcagcccgcatgagagcgcgactctcacagcagagagtggaggcctcttctccg
acgcgtcacacctcgcagcgtggtgacagccctctccgtgatgcagctgcttggcatgat
ggcagctggtcagtggtgattcccctgggtctccttcacatgaggagactccagaggtgg
tttattctactgcgcatcgaccccgtgcgacagaagaggcgcatggtggccacttccgtg
ggttcagacttaacgtattggaaaagtccccatgtcctgtcagcgggtgtgcccctgggc
agagttacg----------------tcacagacgcatctctctcagggtggggaggaacg
tgtatgtcacaggcagtggggggacagtggccggctcacactccaataaacatgctggaa
ttgctctccgtacggagagtaatccagtattttgccccgttgctgcggaatcagcatgtg
ttgattcgcacagacaacaaagccgcggcagcctacatcaatcgccagggcggagtacgc
tcagcgcagcttttgaacacagccaggccgctgttgatctgggcgcgcgcacacttgctc
tccatcagagcaatgtatgttcccggcgaactgaacaaaggggccgacctcatgtccaga
ggaggtcctcgccagcgggactggagcctccatcccgagctggtctcccaggtatgggcc
ggttcgggagagcagaggtggatctgttcgctgcacgcgagacgc---------------
----------------------
>DIRS1|YDmaV1
------ctggctcctcgcactttttcaaagtgggtggagatg--gctggagcagct--at
agaatggggatgagagtgttattttacctggacggccggctgtggctggctcgctccggg
gaggaagcggctttacagacgatacgg--cgtatctcatctgtcaagcctgggtttcatt
atcaactggaagaagtgctgtcctcttccctcccaggttatcatttaactgggagtggaa
ttgaactcagcccgcatgagagcgggactctcacagcagggagtggagaactctcctccg
gcgcgtcacaccccgtggggcggtgacagccctctccgtgatgcagctgttagacatgat
gtcagctggtcagtggtgatccccctgggtctccttcacaggaggagactccagcggtgg
tttattcgcctgtgcatcgaccccgtgcgtcagaggagacgcatggtgtacacttccgtg
ggtttggatttaacctaccggaaaaatctccacgtcctgtcagtgggggtgcccctgggc
agagtgacgtcacacaccgcagtgttcacagacgcatctctcacaggct---gaggaacg
tgcatgtcgcaggcagtggggggacagtggcgggctcacactccaataaacgtgctggaa
ttactctccgtatggagagtaatccagcacttcgccccgttactgtggaatcaacatgtg
ttgattcgaacagacaacaaggcagcggcagcctacataaatcgccagggaggtgtacaa
tcagcgcagctgctgaacatagccaggcgactgttgtgctgggcacgcacacacgtactc
tcggtcagagcagtgtatattcccggcgagttgaacagaggggcagacctcatgtcgaga
ggaggtcctcgacaaggggactggagcctccaccccgagctggtctcccaggtgtgggca
ggttcgggagagcggaggtggatctgttcgctgcacgcgagacgc---------------
----------------------
>DIRS1|YCmaV1
------ctggctcctcgcactttttcaaagtgtgtagagacggtgttgcagccactacac
agaggagggatgagagtactattttacctggacgacctgctgctgctggctcgctccaag
gaggaagcggctttacagacggtacaactcatatcgcatctgtcaaagctgggtttcata
atcaactggaaaaaaagctgtcctattccagcccagagtattgtttccctgggggtggaa
ttgaactcagcccgcatgagagcacgactctcacggcagagagtggaaacctctccttca
acgtgtcataccacgcagcgtggtgacgtcactctccgtgatgcggctgctcggcatgat
ggcagcaggtcagtggtgatgcccctgggtctcctacac------agactgcagaggtgg
ttcatcagcctacgcatcgaccccatacgacagaagacgcgcatggtggtcatgtccgtg
ggttcagacttaacatactggaaaagtccccacatcctgtcagagggggtagccctgggc
agagttacgtcacacatctcggtgttcacagacgcatctctctcagggtggggaggaacg
tgcatgtcgcaggcagtgggaggacagtggccggctcacattccaataaatgtgctggaa
ttgatctccgtacggagagtaattcagcattttgccccgttgctgcggaatcagcatgtg
ttgattcgcacagacaacaaagccgcggcggcctacatcaatcg----------------
------------------------------------------------------------
---------------------cccggagagctgaacaaaggggcagacctcatgtccaga
ggaggtcctcgccagggggactggaccctccatcccgaactgattgcccaggtttgggcc
ggttcgggaaagcagaggtgggtctgttcgctgcacgcgagacgc---------------
----------------------
>DIRS1|YPmaV1
------ctggctcctcgcactttttctaa-tgtgttgagacggcgctggagccgctacac
agaggagggat--gagtgttattttatctggacgacctgctgttgctggctcgctccagg
gaggaagctgctttacagacggtacaactcgtatctcatctgtcaagcctgggtttcatc
atcaattggaagaagagctgtcctcttccctcccaggttatcgtttatctgggagtggaa
ttcaactcagcccgcattagagcacgactcacacagctgcaagtggataactctcctccg
acgcgtcacaccccgcagggtggcgacagccccctctgtgatgcagctgttgggcatgat
gtcagctggtcagtggtgatccccctgggtctctttcacatgaggagacttcagaggtgg
tttattcgcatgcgcatcgaccccgtgcgtcaga--------------------------
------------------------------------------------------------
------------------------------------------------------------
------------------------------------------------------------
-------------ggagagtaattcagcacctcgccctgttactgtggaatcaacatgtg
ttgattcgaacatacaacaaggcagtggcagcctacataaatcgtcagggaggtgtacca
tcagcgcagctgctgaacacagccagacaactgttgtgctgggcgcgcacacacagactc
tctgtcagagcagtacatattcccggcgagttgaacagaggggcagacctcatgtccaga
ggaggtcctcggcaaggggactggagcctccaccccgagctggtctcccaggtgtgggca
ggtttgggagagcggagatggatctgttcgctgcacgcgagacgc---------------
----------------------
>DIRS1|YLsqV1
tattccctggcccctcgcactttttcgaagtgtgtagagacggcgctgcagccgctacac
agaggagggatgagagtgctgttttacctggacgacctgctattgctggcccgctccaga
gaggaagttgctttacagacggtacagctcgtatcgcatctgtcaaagctgggtttcatc
ataaactggaagaagagctgccctcttccctcccagagtattatttacctgggtgtggaa
ttgaactcagcccgcatgagagcgcgactctcacagcagagagtggaggcctctcctccg
acgcgtcacacctcgcagcgtggtgacagccctctccgtgatgcagctgcttggtatgat
ggcagctggtcagtggtgattcccctgggtctccttcacatgaggagactccagaggtgg
tttattcgcctgcgcatcgaccccgtgcgacagaagaggcgcatggtggccacttccgtg
ggttcagacttaacctattggaaaagtccccacgtcctgtcagcgggtgtgcccctgggc
agagttacgtcacacatctcggtgttcacagacgcctcagggtcagggtgggg-------
------------------------------------------------------------
------------------------------------------------------------
------------------------------------------------------------
------------------------------------------------------------
------------------------------------------------------------
------------------------------------------------------------
------------------------------------------------------------
----------------------
>DIRS1|YTbeV1
tattccctggctcctcgcactttttcgaagtgcgcagagacggcgctgcagccgctacac
agaggagggatgagagtactattttacctggacgacctgctattgctggcttgctccagg
gaggaagttgttttacagacggtacagctcgtatcacacctgtcaaagctgggtttcgta
ataaactggaagaagagctgccctcttccctcccagagtattatttatctgggtgtggaa
ttgaactcagcccgcatgagagcgcgactctcacagcagagagtggaggcctcttatccg
acgcgtcacacctcgcagcgtggtgacagccctctccgtgatgcagctgcttggcatgat
ggcagctggtcagtggtgattcccctgggtctccttcacatgaggaaactccagaggtgg
tttattcgcctgcgcatcgaccccgtgcgacagaagaggcgcatggtggccacttccgtg
ggttcagacttaacctattggaaaagtccccacgtcctgtcagcgggtgtgcccctgggc
agagttacgtcacacatctctgatttcaaagacgcttctcggtcagggtgggg-------
------------------------------------------------------------
------------------------------------------------------------
------------------------------------------------------------
------------------------------------------------------------
------------------------------------------------------------
------------------------------------------------------------
------------------------------------------------------------
----------------------
>DIRS1|YNcoV1
tattccctggctcctcgcaccttttcaaagtgtgtagagacggcattgcagccgctacac
agaggagggatgagagtactattttacctggacgacctgctgctgatggctcgctccagg
gaggaagtggctttacagacggtacacctcatatcgcatctgtcaaagctgggtttcatg
ataaactggaaaaagagctgtcctcttccctcccagagtattgtttacctgggtgtggaa
ttgaactcagcccgcatgagagcgcgactctcacggcagagagtggagacctctccttcg
acgcgtcacacccggcagcgtggtgacagccctctccgtgatgcggctgctcggcatgat
ggcagccgaccaggggtgattcccctgggtctccttcacatgagaagactccagaggtgg
tttattcgcctacgcatcgaccccgtgcgacagaggaggcgcatggtggtcgtgtccgtg
ggttcagacttaacctattggaaaagtccccacgtcctgtcagagggtgtggccctgggc
agagttacgtcacacatctcggtgttcacagacgcctcgagcacgggttgggg-------
------------------------------------------------------------
------------------------------------------------------------
------------------------------------------------------------
------------------------------------------------------------
------------------------------------------------------------
------------------------------------------------------------
------------------------------------------------------------
----------------------
>DIRS1|YCanR1
ctgtctctcagtccaagggtgtttgtacgatgtacggaagccgcgatagccccgttaaga
caacagggtattcgcctggcgacctacctagacgactgg---cttctcgcacagtcggag
caagaggctattacgcagacaaatgtcctcgtaaagcacctgctcaacctgtgtttcata
ataaacacagagaagagcatgttgtgccccgggcagactatattcttcctgggtttacac
ctgaactcggtgccctttacagcccgcctgt-----gaaagagtgaaagccttgtctcgc
tcatttccagctgcgcaaacatgttctcttcagatcatgcctgcgtttactggggctcat
ggcgtcagccgtctggtcgtacgactgggacgcttacacatgagggagtttcagcgctgg
gtagccgctctaaaactaaaccccgcgcgtcatggcgcgcggagagtaatggttactgtg
aaatgcgcactgcgtcactggctgcacccgacttttctagtacgaggtgtgcctatgggt
gctgtcctttcatggaaggaggtcaccacggatgcatatctgacaggctggggaggtatt
tacgaaggtcgtccggtaggggagcagagacctccagcgggcgcaataaattacctggag
cttttagcggtgttcctcaccctaaaacgctttctgccttttctcagaggacatcatgtc
ctcgtgaggacagacaatacgaccacaatatcgtatataaaccgccaagggggtttgcgt
tctctccagttacacatgctgacacgcaaactgatcttatggagcggcagacatctccac
tctctgggagtgacgcacgtaccaggagtgatgaacctcggggcagatctgctgtccaga
ggtgcaccactatatgcagactggactctacatccaaggattgtgagtcagctgtggtgc
gttacggccgagccgcggtagatctgttcgcatcgaaagacacgctcagtgtcagctgtt
cttttcaatgcg----------
>DIRS1|YChaR1
ctgtctctcagtccaagggtg-ttgtacggtgtacggaagccgcgatagccccgttaaga
caatagggtattcgcctggcgacctacctggacgactggctgcttctcgcacagtcggag
caggaggctattacgcagacaaatgtcctcgtaaagcacctgctcgacctgggtttcata
ataaacacagagaagagcatgttgtgccccgcgcagactatactcttcctagggttacga
ctgaactcggtgccattttcagctcgcttgtcagcggaaagggtgaaagccttgtctcgc
tcttttccagctgtgcaaacatgttctcttcagatcatgcctgcgattgctggggctcat
ggcgtcagccatctggtcgtacgactgggacgcttacacatgagggagtttcagcgctgg
gtggccgccctaaaact------------------------gagagtgatggttactgta
aaatgcgcactgcgccactggctgcacccgacttttctagtgcggggtgtgcctatgggt
gctgtcctttcacggaaagtggtcaccacggacccatgtctgacaggttggggaggtatt
tatgaaggtcgcccggtaggggagcagagacctccagcgggcgcaatgaattacctggag
cttttagcggtgtttctcaccctaatacgctttctgcctttcctcaggggacatcacgtc
ctcgtgaggacagacaatacgaccacaatatcgtatattaaccgccaagggggtttgcgt
tctctccagttacacacactggcgcgcaaacttatcctatggagcggtagatgtctcctc
tctctgagagcgacgcacgtaccgggagtgatgaacctcggggcagacctactgtccaga
ggtataccactttatgcagactggactgtacatccaaggattgtgagccagctgtggtgt
gttacggcagagccgtggtggatctgttcgcatcgaaagacacgctcagtgtcagctgtt
cttttcaatgcg----------
>DIRS1|YNanR1
ctgtctctcagtccaagagtgtttgtacgatgtacggaagccgcgatagccccgttaaga
caacagggtattcgcctggcaacctacctagacgactggctgcttctcgcacagtcggaa
caggaggctattacgcagacaaatgtcttcgtaaagcacctgctcaacctgggtttcata
ataaacacagaaaagagcatgttgtgcccagcacagactgtactcttcctgggtttacac
ctgaactcggtgccctttacagcccgcctgtcagcggaaagagtgaaagccttgcctcgc
tcatttccagctgcgcaaacatgttcttttcagatcatgtctgcggttactggggc----
------------------------------------------------------------
------------------------gcgcgtcatggcgcgcggagagtgatggttactgtg
aaatgtgcactgcgccactggctgcatccaacttttctggtacggggcgtgcctatgggt
gctgtcctttcatggaaggtggtcaccacagacgcatgtcttacaggctggggaggtatt
tacgaaggtcgtcctgtaggggagcagagacctccagcggtcgcaataaattacctggag
cttttagcggtgttcctcaccctaaaacgctttctgccttttctcagaggacaccatgtc
ctcgtgaggacggacaatacgaccacaatatcgtatataaaccgacaagggggtttgcgt
tctctccagttacacatgctggcacgcaaactgatcttgtggagctgcggccgtctcctc
tctctgagggcgacgcacgtaccgggtgtgatgaacctcggggcagacctgctgtccaga
ggtgtaccactgtatgcagactggactctacatccaatggttgtgagccagctgtggtgc
gttacggccgagccgcggtagatctgttcgcatcaaaagaaatgctca--gtcagctgtt
cttttcaatgcg----------
>DIRS1|YPmaR1
ctgtctctcagcccacgagtgtttgtacgatgtacggaagccgcgatagccccgttaagg
caacagggtattcgcctggcaacttatctggacgattggctccttctcgcacagtcggaa
caggaggctattacgcagacaaatgtcctcgtaaagcacctgctcaagctgggtttcata
ataaacacagaaaagagtatgttgtgcccggcacagactgtactcttcctgggtttacac
ctgaactcggtgccctttacagtccgcctggcagcggaaagagtgaaagccttgcctcgc
tcatttccagctgcgcaaacatgttcttttcagatcatgcctgcggttactggggcccat
ggcgtcagccatctggtcgcacgactgggacggttacacatgagagagtttcagcgctgg
gtagccgctctaaaactaaaccctgcgcatcatggtgcgcggagagtgatggttactttg
aaatgcgcactgcgccactggctgcacccgacttttctggtacggggcgtgcctatgggt
gctgtcctttcacggaaggtggtcaccacagacgcatgtctgacaggctggggaggtatt
tacgaaggtcgtccggtaggggagcagagacctccagcggtcgcaataaattacctggag
cttttagcggtgttactcaccctaaaacgctttctgccttttctcagaggacaacatgtc
ctcgtgaagacagacaatactaccacaatatcgtatataaaccgacaagggggtttgcgc
tctttccagttacacatgctggcacgcaaactgatcttgtggagcagcggccgtctcctc
tctctgagagcgacgcacgtaccgggtgtgatgaacctcggggctgacatgctgtccaga
ggtgtaccactgtatgcagactggaatctacatccaatggttgtgagccagctgtggtgc
gttacggccgagccgcggtagatctgttcacatcaaaagaaatgctcactgtcagctgtt
cttttcaatgcg----------
>DIRS1|YCesR1
ctgtctctcagcccacgagtgtttgtacggcgtacggaagccgcgatagccccgttgaga
caacagggtattcgcctggcaacttatctggacgattggctccttctcgcacagtcggag
caagaggctattacgcagacgaatgtcctcgtaaaacacctgctcgacctgggttttgta
ataaacacagaaaagagcatgttgtctccagcccagactgtactcttcatgggcctacgc
ctgaattcggtgtcctttatagcccgcttgtcagcagagagagtgaaagccttgcctcgc
tcatttccagccacgcaaatatgttctcttcagatcatgtctgcggttgctggggctcat
ggcgtcagccatctggtggtacgactgggacgcttacacatgagggagtttcagcgctgg
gtagctgccctcagattggaccctgtgcgtcatggtgcgcggagagtgatggtcactatg
aaatgcgcactgtgccactggctacacccaacttttctagtacggggcgtacctatgggt
gctgtcctatcgcggaagttggtcaccacagacgcatgtctgaagggctggaggggtata
tatgaaggtcgacctgtaggggagcagagacctccaacggtcacaatcaattatctggag
cttttagcggtgttcctcaccctgaaacgctttctgccttttctcagaggacatcatgtc
ctcgtgaggacagacaacacaaccacaatatcgtatataaaccgccaagggggtttgcgt
tctctccagttacacatgctggcacgcaaactgatcttatggagctgaggacgtctcctc
tctctgagagcgacgcacgtaccaggag---------------------tgctgtccaga
ggtgcaccactatatgcagactggactctacatccaataattgtgagtcagctgtagtgc
gttacggtcgggctgccgtggatctgttcacatcaaaagaaacgcttaatgtcagctgtt
cttttcaatgcg----------
>DIRS1|YCmaR1
ctgtctctcagcccacaagtgtttgtgcggtgtacggaagccgcgatagccccgttaaga
caacagggtattcgcctggcaacttatctggacgattggctccttctcgcacagtcggag
caagaggctattacgcagacgaatgtcctcgtaaaacacctgctcgacctgggtttcgta
ataaacacagaaaagagcatgttgtccccagcccagactgtactcttcctgggcctacgc
ctgaattcggtgccctttacagcccgcctgtcagcagagagagtgaaagccttgcctcgc
tcatttccagccatgcaaatatgttctcttcagatcatgtctgcggttactggggctcat
ggcgtcagccatctggtggtacgactgggatgcttacacaagagggtgtttcagcgctgg
gtagctgccctcagattggacgccgtgcgtcacggcgcacggagagtgatggtcactatg
aaatgcgcactgcgccactggctgttcctgacttttctagtacggggcgtgcctatgggt
gctgtcctatcgcggaaggtggtcaccacagacgcatgtctgacgggcttggggggtata
tacgatggtcgacctgtagaggagcagagacctccaacggtcacaataaattatctggag
cttttagcagtgttcctcaccctgaaacgctttctgccttttctcagaggacatcatgtc
ctcgtgaggacagacaacacgatcacaatatcgtatataaaccgccaagggggtttgcat
tctttccagttacacatgctggcacgcaaactgatcttatggagctgcggacgtctcctc
tctctgagagcgacgcacgtaccaggagtgatgaacctcgggggtgatctgctgtccaga
ggtgcaccactatatgcagactggactctacatccaataattatgagtcagctgtggtgc
gttacggccgggccgcggtggatctgttcgcaacaaaagaaacgctcaatgtcagctgtt
cttttcaatgcg----------
>DIRS1|YHveR1
ctgtctctcagcccgcgagtgtttgtacggtgtacggaagccgcgatagccccgttaaga
caacagggtattcgcctggcaacttatctggacgattggctccttctcgcacaatcggag
caagaggctattacgcagacgaatgtcctcgtaaaacacctgctcgacctgggtttcgta
ataaacacagaaaagagcatgttgtctccagcccagactgtactcttcctgggcctacgc
ctgaattcggtgccctttacagcccgcttgtcagcagagagagtgaaagccttgcctcgc
tcatttccagccacgcaaatatgttctcttcagatcatgtctgcggttgctggggctcat
ggcgtcagccatctggtggtacggctgggacgcttacacatgagggagtttcagcgctgg
gtagctgccctcagattggaccccgcgcgtcatggcgcgcggagagtgatggtcactatg
aaatgcgctctgcgccactggctacacccgacttttctagtacggggcgtgcctatgggt
gctgtcctatcgcggaaggtggtcaccacagacgcatgtctgacgggctggggggatata
tacgaaggtcgacctgtaggggagcagagacctccaacggtcacaataaattatctggag
cttttagcggtgttcctcaccctgaaacgctttctgccttttctcagaggacatcatgtc
ctcgtgaggacagacaacacgaccacaatatcatatataaaccgccatgggggtttgcgt
tctctccagttacacatgctggcacgcaaactgatc-tatggagctgcggacgtctcctc
tctctgagagcgatgcacgtaccaggagtgatgaacctcggggcagatctgctgtccaga
ggtgcaccactatatgcagactggactctacatccaataattgtgagtcagctgtggtgc
gttacggccgagccgtggtagatctgttcgcatcaaaagaaatgctcaatgtcagctgtt
cttttcaatgcg----------
>DIRS1|YPscR1
ctgtctctcagcccgcgagtgtttgtacggtgtacggaagccgcgatagccccgttaaga
caacagggtattcgcctggcaacttatctggacgattggctccttctcgcacagtcggag
caagaggctattacgcagacgaatgtcctcgtaaaacacctgctcgacctgggttttgta
ataaacacagaaaagagcatgttgtctccagcccagactgtactcttcctgggcctacgc
ctgaattcggtgccctttacagcccgcttgtcagcagagagagtgaaagcctttcctcgc
tcatttccagccacgcaaatatgttctcttcagatcatgtctgcggttgctgg-------
ggcgtcagccatctggtggtacgactgggacgcttacacatgagggagtttcagcgctgg
gtagctgccctcagattggaccccgcgcgtcatggcgcgcggagagtgatggccactatg
aaatgcgctctgcgccactggctacacccgacttttctagtacggggcgtgcctatgggt
gctgtcctatcgcggaaggtggtcaccacagacgcatgtctgacgggctgggtggatata
tacgaaggtcgacctgtaggggagcagagacctccagcggtcacaataaattatctggag
cttttagcggtgttcctcaccctgaaacgctttctgccttttctcagaggacatcatgtc
ctcgtgaggacagacaacacgaccacaatatcgtatataaaccgccaagggggtttgcgt
tctctccagttacacatgctggcacgcaaactgatcttatggagctgcggacgtctcctc
tctctgagagcgacgcacgtaccaggagtgatgaacctcggggcagatctgctgtccaga
ggtgcaccactatatgcagactggactctacatc--ataattgtgagtcagctgtggtgc
gttacggacgagccgcggtagatctgttcgcatcaaaagaaatgctcaatgtcagctgtt
cttttcaatgcg----------
>DIRS1|YGacR1
ctgtctctcagcccacgagtgtttgtacggtgtacggaagccgtgatagccccgttaaga
caacagggtattcgcctggcaacttatctggacgattggctccttctcgcacagtcggag
caagaggctattacgcagacgaatgtcctcgtaaaacacctgctcgacctgggtttcgta
ataaacacagaaaagagcatgttgtccccagcccagactgtactcttcttgggcctacgc
ctgaattcagtgccctttacag-ccgcctgtcagcagagagagtgaaagccttgcctcgc
tcatttccagccacgcaaatatgttctcttcaggtcatgtctgcggttactggggctca-
-------------tggtggtacgactgggacgcttacacatgagggagttacagcgctgg
gtagctgccctcagactggaccccgtgcgtcatggcgcgcggagagtgatggtcactatg
aaatgcgcactgcgccactggctgcacccgacttttctagtacggggcgtgcctatgggt
gctgtcctatcacggaaggtggtcagcacagacgcatgtctgacgggctgg-ggggtata
tacgaaggtcgacctgtaggggagcagagacctccaacggtcacaataaattatctggag
cttttagcggtgttcctcaccctgaaacgctttctgccttttctcagaggacatcatgtc
ctcgtgaggacagacaacacgaccacaatatcgtatataaaccgccaagggggtttgcgt
tctctccagttacacatctggaca-gcaaactgatcttatggagctgcggacgtctcctc
tctctgagagcgacgcacgtaccaggagtgatgaacctcggggcagatctgctgtccaga
ggtgcaccactatatgcagactggactctacatccaataattgtgagtcagctgtggtgc
gttacgaccgggccgcggtggatctgtgtgcatcaaaagaaacgctcaatgtcagctgtt
cttttcaatgcg----------
>DIRS1|YNroR1
ctgtctctcagcctgcgagtgtttgtacgatgtacggaagccgcgatagccccgttaaga
aaacagggtattcgcttggcaacttatctggacgactggctgcttctcgcacagtcggag
caagaggctattacgccaacgaatgtcctcgtaaaacacctgctcgatctgggtttcgta
ataaacacagaaaagagcatgttttccccagcccagactgtactcttcctgggtctacac
ctgaactcggtgccctttacagcccgcctgtcagcagaaagagtgaaagccttgcctcgc
tcatttccggctacgcaaatatgttctcttcagatcgtgtctgcggttactggggctcat
ggcgtcagccatctagtagtacgtctgggccgcttacacatgagggaatttcagcgctgg
gtagctgccctcagactaaaccccgcgcgtcatggcgcgcggagagtgatggtcactgtg
cactgcgcgctacgccactggctgcacccgactttcctggtgcgaggcgtgcctatgggt
gctgtcttatcgcggcaggtggtcaccacggacgcatgtctgacgggctgggggggcata
tacgaaggtcgacctgtaggggagcagagacctccaacggtcacaataaattatctggag
ctcttagcggtgtttctcaccctaagacgctttctgccttttctcaggggacatcatgtc
ctcgtgaggacagacaacacgaccaaaatatcgtatataaaccgccaagggggtttgcgt
tctctacagttacacatgctggcacgcaaactgatcttatggagctgcggacgtctcctc
tctctgagagcgacacacgtaccgggagtgatgaacctcggggcagatctgctgtccaga
ggtgcaccactatacgcagactggactctacatccaacgattgtgagtcagctgtggtgt
gttacggccgggccgcggtagatctgttcgcatcaaaagaaatgctcaatgtcagctgtt
cttttcaatgcg----------
>DIRS1|YDmaR1
ctgtctctcagcccacgggtgtttgtacgatgtacggaggcagcaatagccccgttaaga
caacagggcattcgcctggcaacctatttaaacgactggctccttcttgcacagtcggag
caggaggctattacgcagacgaataccctcgtgaaacacctgctcgacctgggttttgta
ataaacacagaaaagagcatgttgtccccagcccagtctgtgctcttcctgggcttacgt
ctgagctcggtgcccttcacagcccgcctgtcagcggaaagagtgaaagccttgcctcgc
tcatttccagccacgcaaatatgttctcctcagatcatgtctgcggttactggggctcat
ggcgtcagccatctagtagtacgtctgggccgcttacacatgagggaatttcagcgctgg
gtagctgccctcagactagaccccgcgcgtcatggcgcgcggagagtgatggtcactgtg
tactgcgcactacgccactggctgcacccgactttcctagtacgaggcgtgcctatgcgt
gctgtcctatcgcggaaggtggtcaccacggacgcatgtctgacgggctgggggggcata
tacgaaggtcgacctgtaggggagcagagacctccaacggtcacaataaattatctggag
ctcttagcggtgtttctcaccctaagacgctttctgccttttctcaggggacatcatgtc
ctcgtgaggacagacaacacgaccacaatatcgtatataaaccgccaagggggtttgcgt
tctctccagttacacatgctggcacgcaaactgatcttatggagctgcggacgtctcctc
tctctgagagcgacacacgtaccgggagtgatgaacctcggggcagatctgctgtccaga
ggtgcaccactatatgcagactggactctacatccaacgattgtgagtcagctgtggtgc
gttacggccgcgccgcggtagatctgttcgcatcaaaagaaatgctcaatgtcagctgtt
cttttcaatgcg----------
>DIRS1|YGgiR1
ctgtctctcagtccacgggtgtttgtacgatgtgctgaggcagcaatcgccccgttaaga
caacagggtattcacctggcaacctatttggacgattggctccttcttgcacagtctgag
caagaggctattacgcagacaaatatcttcgtaaaacacctgctcgacctgggtttcgta
ataaacacagaaaagagcatgttgtccccagcccagactgtactcttcctgggcctacgc
ctaaattcggtgccctttacagcccgcttgtcagcagagagagtgaaagccttgcctcgc
tcatttccagccacgcaaatatgttctcttcagatcatgtctgcggttactggggctcat
ggcgtcagccatctggtggtacgactgggacgcttacacatgagggagtttcagcgctgg
gtagctgccctcagactggcccctgtgcgtcatggcgcgcggagagtgatggtcactgtg
gaatgcgcactgcgccactggctgcacccgacttttctagtacggggcatgcctatgggt
gctgtcctatcgcggaaagtggtcaccacagatgcatttctgacgggctggggaggtata
tacgaaggtcgacctgtaggggagcagagatctccaacggtcacaataaattatctggag
ctttttgcggtgttcctcaccctgaaacgctttctgccttttctcagaggacatcatgtc
ctcgtgaggacagacaacacgaccacaatatcgtatataaaccgtcaagggggtttgcgt
tctctccagttacacatgctggcacgcaaactgattttatggagctgcggacgtctcctc
tctctgagagcgatgcacgtaccggcagtgatgaacctcggggcagatctgctgtccaga
ggtgcaccactatatgcagactggactctacatccaacaattgcgagtcagctgtggtgc
gttacggccgggccacggtagatctgttcgcatcaaaagaaatgctcaatgtcagctgtt
cttttcaatgcg----------
>DIRS1|YNcoR1
ctgtctctcagcccacgggtgtttgtgcgatgtacggaagcagcgatagccccgttaaga
caacagggtattcgcctggcagcctatttagacgactggctccttctggcacagtcggag
caggaggctattatgcagacgaatatcctcatgaaacacctgctcgacctgggttttgta
ataaatacagaaaagagcatgttgtccccagcccagtcggtgctcttcctgggcttacgt
ctgagctcggtgcccttcacagcccgcctgtcagcggagagagtgagagccttgcctcgc
tcgtttccagccacgcaaatatgttctcttcagatcatgtctgcggttactggggctcat
ggcgtcagccatctagtagtacgtctgggccgcttacacatgagggaatttcagcgctgg
gtagctgccctcagactaaaccccgcgcgtcatggcgcgcggagagtgatggtcactgtg
cactgcgcgctacgccactggctgcacccgactttcctggtgcgaggcgtgcctatgggt
gctgtcttatcgcggaaggtggtcaccacggacgcatgtctgacgggctggggcggcata
ta-------cgacctgtaggggagcagagacctccaacggtcacaataaattatctggag
ctcttagcggtgtttctcaccctaagacgctttctgccttttctcaggggacatcatgtc
ctcgtgaggacagacaacacgaccacaatatcgtatataaaccgccaagggggtttgcgt
tctctacagttacacatgctggcacgcaaactgatcttatggagctgcggacgtctcctc
tctctgagagcgacacacgtaccgggagtgatgaacctcggggcagatctgctgtccaga
ggtgcaccactatacgcagactggactctacatccaacgattgtgagtcagctgtggtgc
gttacggccgggccgcggtagatctgttcgcatcgaaagaaatgctcaatgtcagctgtt
cttttcaatgcgcgatctaaac
>DIRS1|YLlaR1
ctgtctctcagtccacgggtgtttgtacgatgtacggaggcagcaatcgccccgttaaga
cagcagggcattcgtttggcaacatatttagacgactggctccttcttgcacagtcggag
caggaggctattacgcagacgaatatcctcgtaaaacacctgctcgacctgggtttcgta
ataaacacggaaaagagcatgttgtccccag-----------ctcttcctgggtttatgc
ctacattcaatgtccttcacagcccgcctgtcagcggagagagtgaaagccttgcctcgc
tcatttccggccacgcaaatatgttctcttcagattatgtctgcggttgctggggctcat
ggtgtcagccatctggtggtacgactgggccgcttgcacatgagggattttcagcgatgg
gtagctgccctcagactggaccccgtccgtcatggcacacagagagtgatggtcactgtg
gaatgcgcactgtgccactggctgcacccggttttcctggtacggagcgtgcctatgggc
actgtcctatcacggaaagtgatcaccacagacgcatgtctgtcgggctggggggattta
tacgaaggtcgacctgtaggggaacagagatctccagcggttacaataaactatctggag
cttttagcggtgtttctcaccctaaaacgctttctgccttttctcaaaggacatcatgtc
ctcatgaggacagacaacacgaccacagtatcgtatataaatcgtcaagggggtttgcgt
tctcttcaattacacatgctggcacgcaaactgatactatggagctgcggctgtctcctt
tctctgagagcaacgcacgtaccgggggtgatgaacctcggagcggatctgttgtccaga
ggtgcaccactatatgcagattgggctctgcatccaacaattgtgagtcagttgaggtgc
gttacggccgagcagtggtggatctgtttgcgtcaaaagaaacgctcagtgtcagctgtt
cttttcaatgcgt---------
>DIRS1|YLnuR1
ctgtctctcagtccacgggtgtttgtacgatgtacggaggcagcaatcgccccgttaaga
cagcagggcattcgtctggcaacatatttagacgactggctccttcttgcacagtcggag
caggaggctattacgcagacgaatatcctcgtaaaacacctgctcgacctgggtttcgta
ataaacacggaaaagagcatgttgtccccagctcagactgtactcttcctgggtttatgc
ctacattcagtgtccttcacagcccgcctgtcagtggagag---------cttgcctcgc
tcatttccggccacacaaatatgttctcttcagattatgtctgcggttgctggggctcat
ggtgtcagccatctggtggtacgactgggccgcttacacatgagggattttcagcgctgg
gtagctgccctcagactggaccccgtccgtcatggcacacagagagtgatggtcactgtg
gaatgcgcactgcgccactggctgcacccggttttcctggtacggagcgtgcctatgggt
actgtcctatcacggaaagtgatcaccacagacgcatgtctgtcgggttgggggggttta
tacgaaggtcgacctgtaggggaacagagatctccagcggttacaataaactatctggag
cttttagcggtgtttctcaccctaaaacactttctgccttttctcaaaggacatcatgtc
ctcgtgaggacagacaacacgaccacagtatcgtatataaatcgtcaagggggtttgcat
tctctccagttacacatgctggcacgcaaactgatactatggagctgcggctgtctcctt
tctctgagagcaacacacgtaccgggggtgatgaacctcggagcggatctgttgtccaga
ggtgcaccactatatgcagattgggctctgcatccaacaattgtgagtcagttgaggtgc
gttacggccgagcagcggtggatctgtttgcgtcaaaagaaacgctcagtgtcagctgtt
cttttcaatgcg----------
>DIRS1|YLsqR1
ctgtctttcagtccacgggtgtttgtacgatgtacggaggcagcaatcgccccgttaaga
cagcagggcattcgtctggcaacatatttagacgactggctccttcttgcacagtcggag
caggaggctattacgcagacgaatatcctcgtaaaacacctgcttgacctgggtttcgta
ataaacacggaaaagagcatgttgtccccagctcagactgtactcttcctgggtttatgc
ctacattcagtgtccttcacagcccgcctgtcagcggagagagtgaaagccttgcctcgc
tcatttccggccacacaaatatgttctcttcagattatgtctgcggttgctggggctcat
ggcgtcagccatctggtggtacgactgggccgcttacacatgagggattttcagcgctgg
gtagctgccctcagactggaccccgtccgtcatggcacacggagagtgatggtcaccgtg
gaatgcgcattgcgccactggctgcacccggttttcctggtacggagcgtgcctatgggt
actgtcctatcacggaaagtgatcatcacagacgcatgtctgtcgggctgggggggttta
tacgaaggtcgacctgtaggggaacagagatctccagcggttacaattaactatctgaag
cttttagcggtgtttctcaccctaaaacgctttctgccttttctcaaaggacatcatgtc
ctcgtgaggacagacaacacgaccacagtatcgtatataaaccgtcaagggggtttgcgt
tctcttcagttacacatgctggcacgcaaactgatactatggagttgcggctgtctcgtt
tctctgagagaaacgcacgtaccgggggtgatgaacctcggagcggatctgttgtccaga
ggtgcaccactatatgcagattgggctctgcatccaacaattgtgagtcagttgaggtgc
gttacggccgagcagcggtggatctgttcgcgtcaaaagaaacgctcagtgacagctgtt
cttttcaatgcg----------
>DIRS1|YLsqR2
ctgtctctcagtccacgggtgtttgtacgatgtacggaggcagcaatcgccccgttaaga
cagcagggcattcgtctggcaacatatttagacgactggctccttcttgcacagtcggag
caggaggctattacgcagacgaatatcctcgtaaaacacctgcttgacctgggtttcgta
ataaacacggaaaagagcatgttgtccccagctcagactgtactcttcctgggtttatgc
ctacattcagtgtccttcacagcccgcctgtcagcggagagagtgaaagccttgcctcgc
tcatttccggccacacaaatatgttctcttcagattatgtctgcggttgctggggctcat
ggcgtcagccatctggtggtacgactgggccgcttacacatgagggattttcagcgctgg
gtagctgccctcagactggaccccgtccgtcatggcacacggagagtgatggtcaccgtg
gaatgcgcattgcgccactggctgcacccggttttcctggtacggagcgtgcctatgggt
actgtcctatcacggaaagtgatcatcacagacgcatgtctgtcgggctgggggggttta
tacgaaggtcgacctgtaggggaacagagatctccagcggttacaattaactatctgaag
cttttagcggtgtttctcaccctaaaacgctttctgccttttctcaaaggacatcatgtc
ctcgtgaggacagacaacacgaccacagtatcgtatataaaccgtcaagggggtttgcgt
tctcttcagttacacatgctggcacgcaaactgatactatggagttgcggctgtctcgtt
tctctgagagaaacgcacgtaccgggggtgatgaacctcggagcggatctgttgtccaga
ggtgcaccactatatgcagattgggctctgcatccaacaattgtgagtcagttgaggtgc
gttacggccgagcagcggtggatctgttcgcgtcaaaagaaacgctcagtgacagctgtt
cttttcaatgcgcaatgc----
>DIRS1|YPguR1
ctgtctctcagtccacgggtgtttgtacgacgtacggaggcagcaatcgccccgttaaga
cagcagggcattcgtctggcaacatatttagacgactggctccttcttgcacagtcggag
cagcacgctattacgcagacgaatatcctcgtaaaacacctgctcgacctgagtttcgta
ataagcacggaaaagagcatgttgtccccagctcagactgtactcttcctgggtttatgc
ctacattcagtgtccttcacagcccgcctgtcagcggagagagtgaaagccttgtctcgc
tcatttccggccacgcaaatatgttctcttcagattatgtctgcggttgctggggctcat
ggcgtcagccatctggtggtacgactgggccgcttacacatgagggattttcagcgctgg
gtagctgccctcagactggaccccgtccgtcatggcacacggagagtgatggtcactgtg
gaatgcgcactgcgccactggctgcacccggttttcctggtacggagcgtgcctatgggt
actgtcctatcacggaaagtgatcaccacagacgcatgtctgtcgggctgggggggttta
cacgaaggtcgacctgtaggggaacagagatctccagcggttacaataaactatctggag
cttttagcggtgtttctcaccctaaaacgctttctgccttttctcaaaggacatcatgtc
ctcgtgaagacagacaacacgaccacagtatcgtatataaaccgtcaagggtgtttgcgt
tctcttcagttacacatgctggcacgcaaactgatactatggagctgcggctgtctcctt
tctctgagagcaacgcacgtaccgggggtgatgaacctcggagcggatctgttgtccaga
ggtgcaccactatatgcagattgggctctgcatccagcaattgtgagtcagttgaggtgc
gttacggccgagcagcggtggatctgttcgcgtcaaaagaaacgctcagtgtcagctgtt
cttttcaatgcg----------
>DIRS1|YTbeR1
ctgtctctcagtccacgggtgtttgtacgatgtacggaggcagcaatcgccccgttaaga
cagcagggcattcgtctggcaacatatttagacgactggctccttcttgcacagtcggag
caggaggctattacgcagacaaatatcctcgtgaaacacctgctcgacctgggtttcgta
ataaacacagaaaagagcatgttgtccccagctcagactgtactcttcctgggtttatgc
ctaaattcagtgtccttcacagctcgcctgtcagcggagagagtgaaagccttgcctcgc
tcatttccg-------aaatatgctctcttcagatcatgtctgcggttgctggggctcat
ggcgtcagccatctggtggtacgattgggacgcttacacatgagggattttcagcgctgg
gtaactgccctcagactggaccccgtccgtcatggcgcacggagagtgatggtcactgtg
gaatgcgcactgcgccactggctgcacccggctttcctagtacggggcgtgcctatgggt
actgtcctatcacggaaagtggtcaccacagacgcatgtctgacgggctggggaggtata
tacgaaggtcgacctgtaggggagcagagatctccaacggtcacaataaactatctggag
cttttagcggtgtttctcaccctaaaacgctttctgccttttctcaaaggacatcatgtc
ctcgtgaggacagacaacacgaccacaatatcgtatagaaaccgtcaagggggtttgcgt
tctctccagttacacatgctggcacgcaaactgatactatggagctgcggctgtctcctt
tctctgagagcaacgcacgtactgggggtgatgaacctcggagcggatctgttgtccaga
ggtgcaccactatatgcagattggactctgcatccaacaattgtgagtcagttgtggtac
gttacggccgagccgcggtggatccgttcgcgtcagaagaaacgctcagtgccagctgtt
cttttcaatgcg----------
>DIRS1|YTniR1
ctgtctctcagtccacgggtgtttgtacgatgtacggaggcagcaatcgccccgttaaga
ccgcagggcattcgtctggcaacatatttagacgactggctccttcttgcacagtcggag
caggaggctattacgcagacaaatatcctcgtgaaacacctgctcgacctgggtttcgta
ataaacacagaaaagagcatgttgtccccagctcagactgtactcttcctgggtttatgc
ctaaattcagtgtccttcaaagcccgcctgtctgcggagagagtgaaagccttgcctcgc
tcatttccg-------aaatatgctctcttcagatcatgtctgcggttgctggggctcat
ggcgtcagccatctggtggtacgactgggccgcttacac--gagggattttcagcgctgg
gtaactgccctcagactggaccccgtccgtcatggcgcacggagagtgatggtcactgtg
gaatgcgcactgcgccactggctgcacccagctttcctagtacggggcgtgcctatgggt
actgtcctatcacggaaagtggtcaccacagacgcatgtctgacgggctggggaggtata
tacgaaggtcgacctgtaggggagcagagatctccaacggtcacaataaactatctggag
cttttagcggtgtttctcaccctaaaacgctttctgccttttctcaaaggacatcatgtc
ctcgtgaggacagacaacacgaccacaatatcgtatagaaaccgtcaagggggtttgcgt
tctctccagttacacatgctggcac------------------gctgcggctgtctcctt
tctctgagagcaacgcacgtaccgggggtgatgaacctcggagcggatctgttgtccaga
ggtgcaccactatatgcagattggactctgcatccaacaattgtgagtcagttgaggtac
tttacggccgagccgcggtggatctgttcgcgtcagaagaaacgctcagtgtcagctgtt
cttttcaatgcg----------
>DIRS1|YTeuR1
ctgtctctcagtccacgggtgtttgtacgatgtacggaggcagcaatcgccccgttaaga
cagcacggcattcgtctggcaacctatttagacgactggctccttcttgcacagtcggag
caggaggctattacgcagacgaatatcctcgtgaaacacctgctcgacctgggtttcgta
ataaacacagaaaagagca---tgtccccagctcagactgtactcttcctgggtttatgc
ctaaattcagtgtccttcacagcccgcctgtcagcggagagagtgaaagccttgcctcgc
tcatttccggccacgcaaatatgctctcttcagatcatgtctgcggttgctggggctcat
ggcgtcagccatctggtggtacaactgggccgcttacacatgagggattttcagcgctgg
gtagctgccctcagactggaccccatgcgtcatggcgcacggagagtgatggtcactgtg
gaatgtgcactgcgccactggctgcacccggctttcctagtacggggtgtgcctatgggt
actgtcctatcgcggaaagtggtcaccacagacgcatttctgacgggctggggaggtata
tacgaaggtcgacctgtaggggagcagagatctccaacggtcacagtaaactatctggag
cttttagcggtgtttctcaccctaaaacgctttctgccttttctcaaaggacatcatgtc
ctcgtgaggacagacaacacgaccacaatatcgtatataaaccgtcaagggggtttgcgt
tctctccagttacacatgctggcacgcaaactgatactatggagctgcggccgtctcctt
tctctgagagcaacgcacgtaccgggggtgatgaacctcggagcggatctgttgtccaga
ggtgcaccactatatgcagattggactctgcatccaataattgtgagtcagttgtggtac
gttacggccgagccgcggtggatctgttcgcgtcagaagaaacgctcagtgtcagctgtt
cttttcaatgcg----------
>DIRS1|YPanR1
ctgtctctcagaccacgggtgtttgtgcgatgtacggaggcagcgatagccccgttaaaa
caacagggcatccgcctggcaacctatttagacgactggctccttctagcacagtcggag
taggaggctattacgcagacgaatatcctcgtaaaacacctgctctacctgggtttcgta
ataaacacagaaaagagcatgttgtccccagctcagac--tactcttcctgggcttacgt
ctaaactcagtgccttttacagcccgtctgtcagcggagagggtgaaagccttgcctcgc
tcttttccagccacgcaaatatgttctcttcagatcatgtctgcggttactagggctcat
gacatcagccatctggtggtacgagtgggccgcttgcacatgagggattttcag------
------accctcagactgaat------------------------gtgatggtcactgcg
aagtgcgcactacgccactggctgcacccgacttttctagtacggggcgtacctatgggt
actgtcctatcacggaaagtagtcaccacagacgcatgtctgaggggctgggggggtata
tgcgaaggtcgacctgtaggggagcagagatctccaacggtcacaataaactatctggag
cttttagcggtgtttctcaccctgaaacgctttctgccttttctcaaaggacaccatgtc
ctcgtgaggacagacaacacgaccacaatatcgtatataaaccgccaagggggtttgcgc
tctctccagttacacatgctggcacgcaaactgatactacggagccgcggccatctcctt
tctctgagagcaacgcacgtaccgggggtgatgaacctcggagcggatctgttgtccaga
gg------------tgcagattggactctgcatccaacagttgtgagtcagctgtggcac
gttacggccgagccgcggcggatctgttcgcgtcaaaagaaacgctcagtgtcagctgtt
cttttcaatgcg----------
>DIRS1|Nco-766#LTR/DIRS
ctgtctctcagcccaagagtgtttgtacggtgtacggaagccgcgatagccccgttaaga
caacagggtattcgcctggcaacctacctggacgactggctgcttctcgcacagtcggag
caggaggctattacgcagacgaatgtcctcgtaaaacacctgctcgacctgggtttcgta
ataaacacagaaaagagcatgttgtccccagcccagactgtactcttcctgggcctacgc
ctgaattcggtgccctttacagcccgcctgtcagcggagagagtgaaagccttgcctcgc
tcatttccggccacgcaaatatgttctcttcagatcatgtctgcggttactggggctcat
ggcgtcagccatctggtggtacgactgggacgcttacacatgagggagtttcagcgctgg
gtagctgccctcagactggaccccgcgcgtcatggcgcgcggagagtgatggtcactatg
aaatgcgcactgcgccactggctgcacccgacttttctagtacggggcgtgcctatgggt
gctgtcctatcgcggaaggtggtcaccacagacgcatgtctgacgggccgggggggtata
tacgaaggtcgacctgtaggggagcagagacctccaacggtcgcaataaattatctggag
cttttagcggtgttcctcaccctgaaacgctttctgccttttctcagaggacaccatgtc
ctcgtgaggacggacaacacgaccacaatatcgtatataaaccgccaagggggtttgcgc
tctctccagttacacatgctggcacgcaaactgatcttgtggagctgcggccgtctcctc
tctctgagagcgacgcacgtaccgggngtgatgaacctcggggcagacctgctgtccaga
ggtgcaccactatatgcagactggactctacatccaatggttgtgagtcagctgtggtgc
gttacggccgt-------------------------------------------------
----------------------
>DIRS1|YCguR1
ctgtctctcagcccacgagtgtttgtacggtgtacggaagccgcgatagccccgttaaga
caacagggtattcgcctggcaacttatctggacgattggctccttctcgcacagtcggag
ccagaggctattacgcagacgaatgtcctcgtaaaacacatgctcgacctgggttttgta
ataaacacagaaaagtgcatgttgtctccagcccagactgtactcttcctgggcctacgc
ctgaattcggtgtcctttacagcccgcttgtcagcagagagagtgaaagccttgcctcgc
tcatttccagccacgcaaatatgttctcttcaggtcatgtctgcggttgctggggctcat
ggcgtcagccgtctggtggtacgactgggacgcttacacatgagcgagtttcagcgctgg
gtagctgccctcagattggac-----------tgacgcgcggagagtgatggtcactatg
aaatgcgctctgtgccactggctacacccgacttttctagtacggggcgtgcctatgggt
gctgtcctatcgcggaaggtggtcaccacagacgcaggtctgacgggctgggggggtata
tacgaaggtcgacctgtaggtgagcagagacctccaacggtcacaat-------------
------------------------------------------------------------
------------------------------------------------------------
------------------------------------------------------------
-------aagcgacgcacgtaccaggagtgatgagcctcggggcggatctgctgtcctaa
ggtgcaccactatatgcagactggactctacatccaaggattgtgagtcagctgtggtgc
gttacggccgagccgc-gtagatctgttcgcatcaaaagaaatgctcaatgtcagctgtt
cttttcaatgc-----------
>GypsyRT-RH|GyCanA1
cacacttcctcggtcgcctttcttggctacatcgtgggtcaaggaagtgtggagatggat
ccttctaaggtttcagcggttacttcgtggcgggtccctgattcccggaaggagctgcag
cgtttcctgggattcgccaacttttacagacggttcatccgtggctacagcaccgtggcc
gccccgctcaccgccctgacctcgtccaaggtgacgttccgatggtcccctgcagccgag
gaggcttttcaggacctcaagggccggtttacatcggctcctatcctgcaggtaccagat
ccggctggtcagttggtggtggaggtggatgcttctgacgttggggtgggggccatcctg
tcgcaacgttctggtgagaaccagaagctccatccctgtgctttcttttcgaggagattg
agtccggcggagaggaactatgacgtggggaatcgggagcttctagcagtcaagttggcg
ttggaggagtggcgacactggcttgaggggacagaacaaccatttcaggtttggaccgac
cataagaacctggaatacatcaggtcggcccaaagactgaattcccgacaagccaggtgg
tcgttattttttacccggtttaattttttcctctcctaccacccgggctcccgcaacgtt
aaggccgacgctttgtcccggcagttcgagagggggggagacaactggggtccggacact
attctccctgctcctcgggtgatcggcgtcctcacttgggagattgaggagagggttaag
accgctttggtggaccaacccggtccgagttcttgtcctctcaaccgtttgtttgtgcct
caggttttgagggctgaggtgcttcagtgggctcacagatccagactttcctgccaccct
ggaattcaacgtaccaaggggagggttctagaacggttctggtgggtcacgctggaggct
gacactcgggagtttgtgaacgcctgtcctgtgtgcaatcggcacaaaccatctcaccaa
gcgccagcgggacttcttcatccattaccggtcccacgtcgcccttggtcacatatttca
ttggactttgtgactggtctaccaccgtcccacggacatactgccatcttgacggtggta
gatcggtttagtaagatggctcatttcgtacccctgcctaagatcccgtcagctaaagag
acggcagaactgattcttatccatgtttttcgcattcacggactggcgactgatgtggtt
tccgaccgggggccccagttcacctctgtgttttggagggagttttgtgaactgatcggg
gcgacggtcagtctcacctccgggttccacccacaggccaatggccagaccgaacggaag
aatcaggagatggagaccactctccgctgcatggcttccgatcatcccacaacctggtca
aaacaactcctgtgggtggagtatgcccacaacaccctcatcagttccgctactggtc
>GypsyRT-RH|GyCesA1
cacacttcttcggtcgcctttctcggttacatcgtgggtcaaggaagtgtggagatggat
ccttctaaggtttcagcggttacttcgtggcgggtccctgattcccggaaggagctgcag
cgtttcctgggattcgccaacttttacagacggttcatccgtggctacagcaccgtggcc
gccccgctcaccgccctgacctcgtccaagttgacgttccgatggtcccctgcagccgaa
gaggcttttcaggacctcaagggccggtttacatcggctcctatcctgcaggtaccggat
cctgctggtcagttggtggtggaggtggatgcttctgacattggggtgggggccaccctg
tcgcaacgttctggtgagaaccagaagctccacccctgtgctctcttttcgaggagattg
agtctggcggagaggaactgtgacatggggaatcgggagcttctagcagtcaagttggcg
ttggaggagtggcgacactggcttgaggggacggaacaaccatttcaggtttggaccgac
cataagaacctggaatacatcaggtcggcccaaagactgaattcccggcaagccaggtgg
tcgttattttttacccggttaaattttttcctctcctaccacccggactcccgcaacgtt
aaggccgacgctttgtcccggcagttcgagagggggggagacagctggggtccggacact
attcttcctgctcctcgggtgatcggcgtcctcacttgggagattgaggagagggttaag
accgctttggtggaccaacccggtccgacttcttgtcctctcaaccgtttgtttgtgcct
caggttttgagggctgaggtgcttcagtgggctcacagctccagactttcctgccacact
ggaattcaacgtaccaaggggagggttctagaacggttctggtgggccacgctggaggct
gacacccgggagtttgtgaacgcctgtcctgtgtgcaatcggcacaaaccatctcaccaa
gcaccagcgggactccttcatccattaccggtcccacgtcgcccttggtcacatatttca
ttggactttgtgactggtctaccaccgtcccacggacatactgccatcttgacggtggta
gatcagtttagtaagatggctcatttcgtacccctgcctaagatcccgtcagctaaggag
acggcagaactgattcttatccacgtttttcgcattcacggactggcgactgatgtggtt
tccgaccgggggccccagttcacctctgtgttttggagggagttttgtgaactgatcggg
gcgacggtcagtctcacctccgggttccacccacaggccaatggccagaccgaacggaag
aatcaggagatggagaccactctccgctgcatggcttccgatcatcctacaacctggtca
aaacaactcctgtgggtggagtatgcccacaacaccctcatcagttccgctactggtc
>GypsyRT-RH|GYChaA1
cacacttcttcggtcgcctttcttggctacatcgtgggtcaaggaagtgtggagatggat
ccttctaaggtttcagcggttacctcgtggcgggtccctgattcccagaaggagctgcag
cgtttcctgggattcgccaacttttacagacggttcattcgtgactacagcaccgtggcc
gccccgctcaccgccctgacctcgtccaaggtgacgttccgatggtcccctgcagccgag
gaggcttttcaggacctcaagggccggtttacatcggctcctatcctgcaggtaccagat
cccgctggtcagttggtggtggaggtggatgcttctgacgtaggggtggggaccatcctg
tcgcaacgttctggtgagaaccagaagctccacccctgtgctttcttttcgaggagattg
agtccggcggagaggaactatgacgtggggaatcgggagcttctagcagtcaagttggcg
ttggaggagtggcgacactggcttgaggggacagaacaaccatttcaggtttggaccgac
cataagaacctggaatacatcaggtcggcccaaagactgaattcccggcaagccaggtgg
tcgttaatttttacccggtttaattatttcctctcctaccacccgggctcccgcaacgtt
aaggccgacgctttgtcccggcagttcgggagggggggagacacctggggtacggacact
attcttcctgctcctcgggtgatcggcgtcctcacttgggagattgaggagagagttaag
accgctttggtggaccaacccggtcctagttcttgtcctctcaaccgtttgtttgtgcct
caggttttgagggctgaggtgcttcagtgggctcacagctccagactttcctgccaccct
ggaattcaaggtaccaaagggaaggttctacaacggttctggtgggccacgctggaggct
gacacccgggagtttgtgaacgcctgtcctgtgtgcaatcggcacaaaccatctcaccaa
gcgccagctggcctccttca-----------tcccacgtcgcccttggtcacatatttca
ttggactttgtgactggtctaccaccgtcccacggacatactgccatcttgacggtggta
gatcggtttagtaagatggctcatttcgtacccctgcctaagatcccgtcagctaaggag
acggcagaactgattcttatccacgtttttcgcattcacggactggcgactgatgtggtt
tccgaccgagggccccagttcacctctgtg-tttggagggagttttgtgaactgatcggg
gcgacggtcagtctcacctccggtttccacccacaggccaatggccagaccgaacggaag
aatcaggagatggagaccactctccgctgcatggcttccgatcatcccacaacctggtca
aaacaactcctgtgggtggagtatgcccacaacaccctcatcagttccgctactggtc
>GypsyRT-RH|GyHveA1
-----------------------------------gggtcaaggaagtgtggagatggat
ccttctaaggtttcagcagttacctcgtggcggatccctgattctcggaaggagctgtag
cgtttcctgggattcgccaacttttacagacggttcatccgtggctacagcaccgtggcc
tccctgctcaccgccctgacctcgtccaaggtgacgttctgatggtcccctgcagccgag
gaggcttttcaggacctcaagtgccggtttacgtcggctcctatcctgcaagtaccagac
cccgctggtcagttggtggtggaggtggatgcttctgacgtaggggtgggggccatcctg
tcgcaacgttctggtgagaaccagaagctccacccctgtgctttcttttcgaggagattg
agtccggcggagagaaactatgacgtggggaatcgggagcttctagcagtcaagttggcg
ttggaggagtggcgacactggcttgaggggacagaacaaccatttcaggtttggaccgac
cataagaacctggaatacatcaggtcggcacaaagactgaattctcggcaagccaggtgg
tcgttatttttcacccggtttaattttttcctctcctaccgcccgggctcccgcaacgtg
aaggccgacgctttgtcccggcagttcgggagggagggagacacctggggtccggacact
atccttcctgctcctcgagtgatcggcgtcctcgcttgggagattgaggagagggttaag
accgctttggtggaccaacccggtcctagttcttgtcctcttaaccgcttgtttgtgcct
caggttttgagggctgaggtgcttcagtgggctcatagctccagactttcctgccaccct
ggaattcaacgtaccagagggatggtcctacaacggttctggtgggccacgctggaggct
gacacccgggagtttgtgaacgcctgtcctgtgtgcaatcggcacaaaccatctcaccaa
gcgccagctggcctccttcatccattaccggtcccacggcgtccttggtcacatatttca
ttggactttgtgactggtctaccaccgtcccacggacatactgccatcttgacggtggta
gatcggtttagtgaaatggctaattgcgtacccctgcctaagatcccgtcagctaaggag
acggcagaacttattcttctccacgtttttcgcattcacggactggcgactgatgtggtt
tccgaccgggggccccagttcacctctgtgttttggagggagttttgtgaactgatcggg
gcgacggtcagtctcacctccggtttccacccacaggccaatggccaggccgaacggaag
aatcaggagatggagaccactctccgctgcatggtttccgatcatcccacgacctggtca
aaacaactcctgtgggtggag-------------------------------------
>GypsyRT-RH|GyPscA1
cacacttcttcggtcgcctttcttggctacatcgtgggtcaaggaagtgtggagatggat
ccttctaaggtttcagcagttacctcgtggcggatccctgattctcggaaggagctgcag
cgtttcctgggattcgccaacttttacagacggttcatccgtggctacagcaccgtggcc
gccccgctcaccgccctgacctcgtccaaggtgacgttccgatggtcccctgcagccgag
gaggcttttcaggacctcaagggccggtttacgtcggctcctatcctgcaagtaccagac
cccgctggtcagttggtggtggaggtggatgcttctgacgtaggggtgggggccatcctg
tcgcaacgttctggtgagaaccagaagctccacccctgtgctttcttttcgaggagattg
agtccggcggagagaaactatgacgtggggaatcgggagcttctagcagtcaagttggcg
ttggaggagtggcgacactggcttgaggggacagaacaaccatttcaggtttggaccgac
cataagaacctggaatacatcaggtcggcacaaagattgaattctcggcaagccaggtgg
tcgttatttttcacccggtttaattttttcctctcctaccgcccgggctcccgcaacgtg
aaggccgacgctttgtcccggcagttcgggagggagggagacacctggggtccggacact
atccttcctgctcctcgagtgatcggcgtcctcgcttgggagattgaggagagggttaag
accgctttggtggaccaacccggtcctagttcttgtcctcttaaccgcttgtttgtgcct
caggttttgagggctgaggtgcttcagtgggctcatagctccagactttcctgccaccct
ggaattcaacgtaccagagggatggtcctacaacggttctggtgggccacgctggaggct
gacacccgggagtttgtgaacgcctgtcctgtgtgcaatcggcacaaaccatctcaccaa
gcgccagctggcctccttcatccattaccggtcccacgtcgcccttggtcacatatttca
ttggactttgtgactggtctaccaccgtcccacgggcatactgccatcttgacggtggta
gatcggtttagtaagatggctcatttcgtacccctgcctaagatcccgtcagctaaggag
acggcagaacttattcttctccacgtttttcgcattcacggactggcgactgatgtggtt
tccgaccgggggccccagttcacctctgtgttttggagggagttttgtgaactgatcggg
gcgacggtcagtctcacctccggtttccacccacaggccaatggccagaccgaacggaag
aatcaggagatggagaccactctccgctgcatggcttccgatcatcccacgacctggtca
aaacaactcctgtgggtggagtatgcccacaacaccctcatcagttccgctactggtc
>GypsyRT-RH|GyLlaA1
cacacttcttcggtcgcctttcttgactacatcgtgggtcaaggaagtgtggagatggat
ccctccaaagtttcagcggttacctaatggcgggttcctgattcccggaaggagctgcag
cgtttcctgggattcgcgaacttttacagacggttcatccgtggctacagtaccgtggcc
gccccgctcaccgccctgacctcgtccaaagtaacattcagatggtcccatgcagccgag
gaggctattcaggacctcaagcgccggtttacgtcggctcctatcttgcaagtaccagac
cctgctggtcagttggtggtggaggtggatgcttctgacgtaggggtgggggccatcctg
tcgcaacgttctggtgagaaccagaagctccacccctgtgctttcttttcgaggagattg
agtccggcggagagaaactacgatgtggggaaccgggagcttctagcagtcaagctggcg
ttggaggagtggcgacactggcttgaggggacagaacaaccatttcaggtttggaccgac
cataagaacctggaatacatcaggtcggcacaaagactgaatccccggcaagccaggtgg
tcgttatttttcacccggtttaattttttcctctcctaccgcccgggctcccgcaacgtg
aaggccgacactctgtcctggcagttcgggagggagggagacacctgcggcccggacact
attcttcctgctcctcgagtgatcggcgtcctcgcttgggagattgaggagagggttaag
accgctttggtggaccaacccggtcctagttcttgtcctcttaaccgtttgtttgtgcct
caggttttgagggctgaggtgcttcagtgggctcacagctccagactttcctaccaccct
gggattcaacataccagagggatggtcctgcaacggttctggtgggccatgctggaggct
gacacccgggagtttgtgaacgcctgtcctgtgtgcaatcggcacaaaccctctcaccaa
gcgccagctggcctcctccatccattaccggtcccacgtcgcccatggtcacatatttct
ttggactttgtgactggtcttccaccgtcccacggacatactgccatcttgacggtggtg
gatcagttcagcaagatggctcatttcgtacccctg------------------------
--------------------ccacgtcttccgccttcacggactggcgactgatgtggtt
tccgaccgggggccccagttcacctctgtgttttggagggagttttgtgaactgatcggg
gcgacggtcagtctcacttccggtttccacccacaggccaatggtcagaccgaacggaag
aatcaggagatggagaccactctccgctgcatggtttccgatcatccaacgacctggtct
aaacaactcctgtgggtggagtatgcccacaacaccctcatcagttccgctactggtc
>GypsyRT-RH|GyLsqA1
cacacttcttcggtcgcctttcttggctacatcgtgggccaaggaagtgtggagatggat
ccctccaaagtttcagcggttacctcatggcgggttcctgattcccggaaggagctgcag
cgtttcctgggattcgcgaacttttacagacggctcatccgtggctacagtaccgtggcc
gccccgctcaccaccctgacctcgtccaaagtaacattcagatggtcccatgcagccgag
gaggcttttcaggacctcaagcgccggtttacgtcggctcctatcttgcaagtaccagag
cctgctggtcagttggtggtggaggtggatgcttctgacgtaggggtgggggccatcctg
tcgcaacgttctggtgagaaccagaagctccacccctgtgctttcttttcgaggagattg
agtccggcggagagaaactacgacgtggggaaccgggagcttctagcagtcaagctggcg
ttggaggagtggcgacactggcttgaggggacagaacaaccatttcaggtttggaccgac
cataagaacctggaatacatcaggtcggcacaaagactgaattcccggcaagccaggtgg
tcgttatttttcccccggtttaattttttcctttcctaccgcccgggctcccgcaacgtg
aaggccgacgctctgtcccggcagttcgggagggagggagacacctgcggcccggacact
attctccctgctcctcgagtgatcggcgtcctcgcttgggagattgaggagagggttaag
accgctttggtggaccgacccggtcctagttcttgtcctcttaaccgtttgtttgtgcct
caggttntgagggctgaggtgcttcagtgggctcacagctccagactttcctgccaccct
gggattcaacgtaccagagggatggtcctgcaacggttctggtgggccacgctggaggct
gacacccgggagtttgtgaacgcctgtcctgtgtgcaatcggcacaaaccctctcacaaa
gcgccagctggcctccttcatccattacctgtcccacgtcgcccatggtcacatatttct
ttggactttgtgactggtcttccaccgtcccatggacatactgccatcttgacggtggtg
gatcggttcagcaagatggctcatttcgtacccctgcctaagatcccgtcagctaaggag
acggcagaacttattcttctccacgttttccgccttcacggactggcgactgatgtggtt
tccgaccgggggccccagttcacctctgtgttttggagggagttttgtgaactgatcggg
gcgacggtcagtctcacctccggtttccatccacaggccaatggccagaccgaacggaag
aatcaggagatggagaccactctccgctgcatggtttccgatcatccaacgacctggtct
aaacaactcctgtgggtggagtatgcccacaacaccctcatcagttccgttactggtc
>GypsyRT-RH|GyTbeA1
cacacttcttcggtcgcctttcttggctacatcgtgggtcaaggaagtgtggagatggat
ccctccaaagtttcagcggttacctcgtggcgggttcctgattcccggaaggagctgcag
cgtttcctaggattcgctaacttttacagacggttcatccgtggctacagtaccgtggcc
gccccgctcaccgccctgacctcgtctaaggtaacgtttagatggtcccatgcagcagag
gaggcttttcaggacctcaagcgccggtttacgtcggctcctatcctacaggtaccagac
cctgctggtcggttggtggtggaggtggatgcttctgacgtaggggtgggggccatcctg
tcacaacgctctggtgagaatcagaagctccacccctgtgctttcttttcgaggagattg
agtccggcggagagaaactacgacgtggggaaccgggagcttctagcagtcaagttggcg
ttggaggagtggcgacactggcttgaggggacagaactgccatttcaggtttggaccgac
cataagaacctggaatacatcaggtcggcacaaagactgaattcccggcaagccaggtgg
tcgttatttttcactcggtttaattttttcctctcctaccgcccgggctcccgcaacgtg
aaggccgacgctttgtcccggcagttcgggagggagggagacacctgcggcccggacact
attcttcctgctcctcgagtgatcggtgttctcgcttgggagattgaggagagggttaag
actgcgttggtggaccaacccggtcctagttcttgtcctcttaaccgtttgtttgtgcct
caggttntgagggctgaggtgcttcagtgggctcacagctccagactttcctgccaccct
gggattcaacgtaccagagggatggtcttgcagcggttctggtgggctacgctggaggct
gacacccgggagtttgtgaacgcctgtcctgtgtgcaatcggcacaaaccctctcaccaa
gcgccagctggcctccttcatccattaccggttccacgtcgcccatggtcacatatttcg
ttggactttgtgactggtcttccaccgtcccacggacatactgccatcttgacggtggtg
gatcggttcagtaagatggctcacttcgtacccctgcctaagatcccgtcagctaaggag
acggctgaacttatgcttctccacgtttttcgccttcacggactggcgactgatgtggtt
tccgaccgggggccccagttcacctctgtgttttggagggagttttgtgaactgatcggg
gcgacggtcagtctcacctccggtttccatccacaggccaatggtcagactgaaaggaag
aatcaggagatggagaccactctccgctgcatggcttccgatcatcctacgacctggtct
aaacaactcctgtgggtggagtatgcccacaacacactcatcagttccgctactggtc
>GypsyRT-RH|GyTniA1
cacacttcttcggtcgcctttctgggctacatcgtgggtcaaggaagtgtggagatggat
ccctccaaagtttcagcggttacctcgtggcgggttcctgattcccggaaggagctgcag
cgtttcctaggattcgctaacttttacagacggttcatccgtggctacagtaccgtggcc
gccccgctcaccgccctgacctcgtctaaggtaacgtttagatggtcccatgcagcagag
gaggcttttcaggacctcaagcgccggtttacgtcggctcctatcctacaggtaccagac
cctgctggtcagttggtggtggaggtggatgcttctgacgtaggggtaggggccatcctg
tcgcaacgttctggtgagaatcagaagcttcacccctgtgctttcttttcgaggagattg
agtccggcggagagaaactacgacgtggggaaccgggagcttctagcagtcaagttggcg
ttggaggagtggcgacactggcttgaggggacagaactgccatttcaggtttggaccgac
cataagaacctggaatacatcaggtcggcacaaagactgaattcccggcaagccaggtgg
tcgttatttttcacccggtttaattttatcctctcctaccgcccgggctcccgcaacgtg
aaggccgacgctttgtcccggcagttcgggagggagggagacacctgcggcccggacact
attcttcctgctcctcgagtgatcggcgttctcgcttgggagattgaggagagggttaag
accgctttggtggaccaacccggtcctagttcttgtcctcttaaccgtttgtttgtgcct
caggttttgagggctgaggtgcttcagtgggctcacagctccagactttcctgccaccct
gggattcaacgtaccagagggatggtcctgcagcggttctggtgggctacgctggaggct
gacacccgggagtttgtgaacgcctgtcctgtgtgcaatcggcacaaaccctctcaccaa
gcgccagctggcctccttcatccattaccggtcccacgtcgcccatggtcacatatttcg
ttggactttgtgactggtcttccaccgtcccacggacatacggccatcttgacggtggtg
gatcggttcagcaagatggcccacttcatacccctgcctaagatcccgtcagccaaggag
acggcggaacttatgcttctccacgttttccgccttcacggactggcgactgatgtggtt
tccgaccgggggccccagttcacctctgtgttttggagggagttttgtgaactgatcggg
gcgacggtcagtctcacctccggtttccatccacaggccaatggtcagactgaacggaag
aatcaggagatggagaccactctccgctgcatggcttccgatcatcccacgacctggtct
aaacaactcctgtgggtggagtatgcccacaatacactcatcagttccgctactggtc
>GypsyRT-RH|GyTeuA1
cacacttcttcggtcgcctttcttggctacatcgtgggtcaaggaagtgtggagatggat
ccctccaaagtttcagcggttacctcgtggcgggttcctgattcccggaaggagctgcag
cggttcctaggattcgctaacttttacagacggttcatccgtggctacagtaccgtggcc
gccccgctcaccgccctgacctcgtccaaggtaacgttcagatggtcccctgcagccgag
gaggcttttcaggacctcaagcgccggtttacgtcggctcctatcctgcaggtaccagac
cctgc-ggtcacttggtggtggaggtggatgcttctgacgtaggggtgggggccatcctg
tcgcaacgttctggtgagaaccagaagctccacccctgtgctttcttttcgaggagattg
agtccggcggagagaaactacgacgtggggaaccgggagcttctagcagtcaagttggcg
ttggaggagtggcgacactggcttgaggggacagaactaccatttcaggtttggaccgac
cataagaacctggaatatatcaggtcgacacagagactgaattcccggcaagccaggtgg
tcgtta-ttttcacccggtttaatattttcctctcctaccgcccgggctcccgcaacgtg
aaggccgacgctctgtcccggcagttcgggagggagggagatacccgcggcccggacact
attcttcctgctcctcgagtgatcggcgtcctcgcttgggagattgaggagagggttaag
accgctttggtggaccaacccggtcctagttcttgtcctcttaaccgtttgtttgtgcct
caggttttgagggctgaggtgcttcagtgggctcacagctccagactttcctgccaccct
gggattcaacgtaccagagggatggtcctgcaacggttctggtgggctaccctggaggct
gacacccgggagtttgtgaacgcctgtcctgtgtgcaatcggcacaaaccctctcaccaa
gcgccagctggcctccttcatcctttaccggtcccacgtcgcccgtggtcacacatttct
ttggactttgtgactggtcttccaccgtcccacggacatactgccatcttgacggtggtg
gatcggttcagcaagatggctcattttgtacccctgcctaagatcccgtcagctaaggag
acggcagaacttatgcttctccacgttttccgccttcacggactggcaagtgatgtggtt
tccgaccgggggccccagttcacctctgggttttggagggagttttgtgaactgatcggg
gcgacggtcagtctcacctccggtttccatccacaggccaatggtcagactgaacggaag
aatcaggagatggagaccactctccgctgcatggcttccgatcatcctacgacctggtct
aaacaactcctgtgggtggagtatgcccacaacaccctcatcagttccgctactggtc
>GypsyRT-RH|GyPguA1
cacacttcttcggtcgcctttcttggctacatcgtgggtcaaggaagtgtggagatggat
ccctccaaagtttcagcggttacctcatggcgggttcctgtttcccggaaggagctgcag
cgtttcctgggattcgcaaacttttacagacggttcatccgtggctaaagtaccgtggcc
gccccgctcaccgccctgacctcgtccaaagtaacattcagatggtcccatgcagccgag
gaggcctttcaggacctcgagcgccggtttacgtcgactcctatcctgcaaataccagac
ccttctggtcagttggtggtggaggtggatgcttctgacgtaggggtggggaccatcctg
tcgcaacgttctggtgagaaccagaagctccacccctgtgctttcttttcgaggagattg
agtccggcggagagaaactacgacttgggatatcgggagcttctagcagtcaagctggcg
ttggaggagtggcgacactggcttgaggggacagaacaaccatttcaggtttggaccgac
cataagaacctggaatacatcaggtcggcacaaagactgaatttccggcaagccaggtgg
tcgttatttttcacccggtttaattttttc--ctcctaccgcccgggctcccgcaacgtg
aaggccgacgctctgtcccggcagttcgggagggagggagacacctgcggcccggacact
attcttcctgctcctcgagtgatcggcgtcctcgcttgggagattgaggagagggttaag
accgctttggtggaccaacccggtcctagttcttgtcctcttgtccgtttgtttgggcct
caggttttgagggctgaggtgcttcagtgggctcacagctccagactttcctgccaccct
gggattcaacgtaccagagggatggtcctgcaacggttctggtgggctacgctggaggct
gacacccgggactttgtgaacacctgtcctgtgtgcaatcagcacaaaccctctcaccaa
gcgccagctggcctccttcatccattaccggtcccacgtcgcccatggtcacatatttct
ttggactttgtgactggtcttccaccgtcccacggacatactgccatcttgacggtggtg
gatcggttcagcaagatggctcatttcgtacccctgcctaagatcccgtcagctaaggag
acggcagaacttattcttctccacgttttccgccttcacggactggcgactgacgtggtt
tccgaccgggggccccagttcacctctgtgttttggagggagttttgtgaactgatcggg
gcgacggtcagtctcacctccggtttccacccactgaccaatggtcagaccgaacggaag
aatcaggagatggagaccaccctctgctgcatggtttccgatcatcctacgacctggtct
aaacaactcctgtgggtggagtatgcccacaacaccctcatcagttccgctactggtc
>GypsyRT-RH|GyCguA1
-----------------------------------gggtcaaggaagtgtggagatggat
ccttctatggtttcagcggttactttgtggtgggtccctgattcccggagggagctccag
cgtttcctgggattcgccaacttctacagacggttcattcgtggctacagcaccgtggcc
gccccgctcaccgctctgacctcgtccaaggtgacgttccgatggtcccctgcagccaag
gaggcttttcaggacctcaagggccggtttacatcggctcctatcctgcaggtaccagat
cccgctggtcagttggtggtggaggtggatgcttctgacataggggtggggaccatcctg
tcgcaacgttctggtg--------------tcgcaatctcctttcttttcgaggagattg
agtccggcggagaggaactatgacgtggggaatcgggaacttctagcagtcaagttggtg
ttggaggagtggcgacactggcttgaggggacagaacaaccatttcaggtttggaccgac
cataagaacctggaatacatcaggtcggcccaaagactaaattcccggcaagccaggtgg
tcgttattttttacccagtttaattttttcctctcataccacccgggctcccgcaacgtg
aaggccgacgctttgtcccggcagttcgggagggggggagacacctggggtccggacact
attcttcctgctcctcgggtgatcggcgtcctcggttgggagattgaggagagggttaag
accgctttggtggaccaacccggccctagttcttgtcctctcaaccatttgtttgtgcct
caggttttgagggctgaggtgcttcagtgggctcacagctccagactttcctgccaccct
ggaattcaacgtaccagagggatggtcctacaacggtcctggtgagccacgctggaggct
gacacccgggagtttgtgaacgcctgtcctgtgtgcaatcggcacaaaccatctcaccaa
gcgcaagctggcctccttcatccattaccggtcccacgtcgctcttggtcacatatttca
ttggactttgtgactggtctaccaccgtcccacggacatactgccatcttgacggtggta
gatcagtttagtaaggtggctcatttcgtacccctgcctaagatcccgtcagctaaggag
acggcagaactgattcttatccacatttttcgcattcacggactggcgactgatgtggtt
tccgaccgggggccccagttcacctctgtgttttggagggagttttttgaactcatcggg
gcgacggtcagtctcacctccggtttccacccacaggccaatggccagactgaacggaag
aatcaggagatggagaccactctccgctgcatggcttccgatcatcccacaacctggtca
aaacaactcctgtgggtggag-------------------------------------
>GypsyRT-RH|GyLnuA1
-----------------------------------gggtcaaggaagtgtggagatggat
ccctccaaagtttcagcggttacctcatggcgggttactgattcccggaaggagctgcag
cgtttcctgggattcgcgaacttttacagacggttcatccgtagctacagtaccgtggcc
gccccgctcaccgccctgacctcgtccaaagtaacattcagatggtcccatgcagccgag
gaggcttttcaggacctcaagcgctggtttacgtcggctcctatcttgcaagtaccagac
cctgctggtcagttggtggtggaggtagatgcttccgacgtaggggtgggggccatcctg
tcgcaacgttctggtgagaaccagaagctccacccctgtgctttcttttcgaggagattg
agtccggcggggagaaactacgacgtggggaaccgggagcttctagcagtcaagctggcg
ttggaggagtggcgacactggcttgaggggacagaacaaccatttcaggtttggaccgac
cataagaacctggaatacatcaggtcggcacaaagactgaattcccggcaagccaggtgg
tcgttatttttcacccggtttaattttttcctctcctaccaccagggttcccgcaacgtg
aaggctgacgctctgtcccggcagttcgggagggagggagacacctgcggcccggacact
attcttcctgctcctcgagtgatcggcgtcctcgcttgggagattgaggagagggttaag
accgctttggtggaccaacccggtcctagttcttgtcctcttaaccgtttgtttgtgcct
caggttttgagggctgaggtgcttcagtgggctcacagctccagactttcctgccaccct
gggattcaacgtaccagagggatggtcctgcaacggttctggtgggccacgctggaggct
gacacccgggagtttgtgaacgcctgtcctgtgtgcaatcggcacaaaccctctcaccaa
gcgccagctggcctccttcatccattaccggttccacgtcgcccatggtcacatatttct
ttggactttgtgactggtgttccaccgtccaacggacacactgccatcttgacggtggta
gatcggttcagcaagatggctcatttcgtacccctgcctaagatcccgtcagctaaggag
acggcagaacttattcttctccacgttttccgc-------------------------ct
tccgggcgggggccccagttcacctctgtgttttggagggagttttgtgaactgatcggg
gcgacggtcagtctcacctcaggtttccacccacaggccaatggtcagaccgaacggaag
aatcaggagatggagaccactctccgctacatggtttccgatcatccaacgacctggtct
aaacaactcct-----------------------------------------------
>GypsyRT-RH|GyGgiA1
cacacttcttcggtcgcctttcttggctacatcgtgggtcaaggaagtgtggagatggat
ccctctaaggtttcagcagttacttcatggtaggttcctgagtcccggaaggagctgcag
cgtttcctggggttcgccaacttctacagacgcttcatccgcggctacagcaccgtggcc
gccccgctcaccgccctgacgtcatccaaggtgacgttccgatggtcctttgcagccgag
gaggcttttcaggacctcaagggccggtttacgtcggcacctatcctgcaggtaccagat
cccgctggtcagttggtggtggaggtggatgcttctgacgtaggggtgggggccatcctg
tcgcaacgttctggggagaaccagaagctccacccctgtgctttcttttcgaggagattg
agcccggcggagaggaactatgacgtggggaaccgggagcttctagcagtcaagttggcg
ttggaggagtggcgacactggctggaggggacagaacaaccatttcaggtgtggactgac
cacaagaacctggagtacatcaggtcggcacaaagactcaattcccgacaagccaggtgg
tcgttatttttcacccggtttaattttttcctctcctaccgcccgggttcccgcaacgtg
aaggccgacgctttgtcccggcagtttggaagggcgggagacacct---gcccggacatg
attcttcctgcccctcaagtgattggcgtcctcacttgggagattgaggagagggttaag
accgctttggtggaccgacccggtcctagttcttgtcctcttaaccggttgtttgtgcct
caggttttgagggctgaggtgcttcagtgggctcacagctccagactttcctgccaccct
gggattcaacgtaccaggggaatggtcctgcaacggttctggtgggccacgctggaggct
gacacccgggagtttgtgaacgcctgtcctgtgtgcaatcggcacaagccatctcatcaa
gcgccagctggtctccttcatccgttaccggtcccacgtcgcccttggtcacatatctct
ttggactttgtgactggtctaccgccgtcccacggacatactgccgtcttgacggtggta
gatcggtttagtaagatggctcattttgtacccctggctaagatcccgtcagctaaggag
acggcggaacttgttcttctccacgtttttcggattcacggactggcgactgatgtggtt
tctgaccggggcccccagttcacctctgtgttttggagggaattttgtgaactgatcggg
gcgacggtcagtcttacctccggtttccacccacaggccaatggccagaccgaacggaag
aatcaggagatggagaccactctccgctgcatggtgtctgatcgtcccactaactggtca
aaacaactcctgtgggtggagtatgcccacaacaccctcatcagttccgctactggtc
>GypsyRT-RH|GyCmaA1
cagacttcttcggtcgcctttctaggctacatcgtgggtcaaggaagtgtggagatggac
ccctccaaagtttcagcagttacctcgtggcgggttcctgattcccggaaggagctgcag
cgtttcctgggattcgctaacttttacagacgcttcatccgtggctacagcaccgtggcc
gccccgctcaccgccctgacctcgtccaaggtgacattccgatggtcccctgcagccgag
gaggcttttcaggacctcaagggccggtttacgtcagctcctatcctataagtaccagac
ccagctggtcagttggtggtggaggtggatgcttctgacgtaggggtggggtccatcctg
ccgcaatgttctggtaagaaccagaagctccacccctgtgctttcttttcgagaagattg
agtccggcggagagaaactatgacgtggggaaccgggagcttctagcagtcaagttggcg
ttggaggagtggcgacactggcttgaggggacagaacaaccatttcaggtttggactgac
cataagaacctggaatatatcaggtcggcaaaaagacttaattcccggcaagccaggtgg
tcgttatttttcacccggttacatgttttcctctcctaccgcccgggctcccgcaacgtg
aaggccgacgccctgtcccggcagttcgggagggagggagacacctgcggcccggacact
attctccctgctcctcgagtgatcggcgtcctcgcttgtgagattgaggagagggttaag
accgctttggtggaccaacccggtcctaattcttgtcctctcagccggttgtttgtgcct
caagttttgagggctgaggtgcttcagtgggctcacagctccagactttcctgccaccct
gggatacaacgtacccaaggtatggtcctgcaacggttctggtgggccacgctggaggct
gacacccgggagtttgtgaaagcctgtcctgtgtgcaatctgcacataccctctcaccaa
gcgcctgctggcctccttcatccattaccagtcccacgtcgcccttggtcacatatttct
ttgaaatttgtgactggtctaccaccgccccacggacatactgccatcttgacggtggta
gatcggtttagtaaattggctcatttcatactcctgcctaagatcccgtcagctaaggag
acggtggaacttattcttctccatgtttttcatctccacggactggcgactattgtggtt
tccgaccggggg-cccagttcacctctgtgttttggagggaattttgtgaactgatcggg
gcgacgggcagtctcacctccggtttccacccacaggccaatgg-cagactgaactgaag
aatcaggagatggagaccactctccggtgcatggtgtccggtcatccaacggcctggtca
aaacaactcctgtgggtggagtatgcccacaacaccctcatcagttctgccactggtc
>GypsyRT-RH|GyDmaA1
cacacttcttcggtcgcctttctaggctacatcgtaggtcaagaaagtgtggagatggac
ccctccaaagtttcagcggttacctcgtggcgggttcctggttcccggaaggagctgcag
cgtttcctgggattcgctaacttttacagacggttcatccgtggctacagcaccgtggcc
gccccgctcaccgccctgacctcgtccaaggtgacgttccgatggtcccctgcagccaaa
gaggcttttcaggacctcaagggccggtttacgtcagctcctatcctacaagtaccagac
cccgctggtcagttggtggtggaggtggatgcttctgacgtaggggtgggggccatcctg
tcgcaacgttctggtaagaaccagaagctccacccctgtgctttcttttcgagaagattg
agtccggcagagagaaactatgacgtggggaaccgggagcttttagcagtcaagttggcg
ttggaggagtggcgacactggcttgaggggacagaacaaccatttcaggtttggactgac
cataagaacctggaatatatcaggtcggcacaaagacttaattcccggcaagccaggtgg
tcgttatttttcacccggttacattttttcctctcctaccgcccgggctcccgcaacgtg
aaggccgacgctctgtcccggcagttcgggagggggggagacacctgcggcccggacact
attctccctgctcctcgagtgatcggcgtcctcgcttgggagattgaggagagggttaag
atcgctttggtggaccaacccggtcctagttcttgtcctctcaaccggttgtttgtgcct
caagttttgagggctgaggtgcttcagtgggctcacagctccagactttcctgccaccct
gggatacaacgtactcgagggatggtcctgcaacggttctggtgggccatgctggaggca
tacacccaggagtttgtgaacgcctgtcctgtgtgcaatcggcacaaaccctctcaccaa
gcgcctgctggcctccttcatccattaccagtcccacgtcgcccttggtcacatatttct
ttggactttgtgactgttctaccaccgtcccacggacatactgccatcttgacggtggta
gatcggtttagtaaattggctcatttcataccactgcctaagatcccgtcagctaaggag
acggcggaacttattcttctccacgtttttcgcctccacggactggcgactgatgtggtt
tccgaccgggggccccagttcacctctgtgttttggagggaattttgtgaactgatcggg
gcgacggtcagtctcacctccggtttccacccacaggccaatggccagacggaacgggag
aatcaggagatggagaccactatccgctgcatggtgtccgatcatcggacggcctggtca
----aactcctgtgggtggattatgcccacaacaccctcatcagtaccgccactggtc
>GypsyRT-RH|GyNcoA1
-----------------------------------gggtcaaggaagtgtggagatggat
ccctctaaggttttagcagttacctcatggcgggttcctgattcccggaaggagctgcag
cgtttcctgggattcgccaacttttacagacggttcatccgtggctacagcaccgtggcc
gccccgctcaccgccctgacctcgtccaaggtgacgttccgatggtcccctgcagccgag
gaggcttttcgggacctcaagggccggtttacgtcggctcctttcctgcaagtaccagac
cctgctggtcagttggtggtggaggtggatgcttctgacgtaggggtagggaccatcctg
tcgcaacgttctggtgagaaccggaagctccacccctgtgctttcttttcgaggagattg
agttcggcggagagaaactatgacgtggggaatcgggagcttctagcagtcaagttggcg
ttggaagagtggcgacactggcttgaggggacagaacaaccatttcaggtttggaccgac
cataagaatctggaatacatcaggtcggcacaaagactgaattcccggcaagccaggtgg
tcgttatttttcacccggtttaattttttcctctcctaccgcccgggctcccgcaacgtg
aaggctgacgctctgtcccggcagttcgggagggagggagacacctgcggtccggacact
attcttcctgctcttcgagtgatcggcgtcctcgcttgggagattgaggagagggttaag
accgctttggtggactaacccggtcctagttcttgtcctctcaaccgtttgtttgtgcct
caggttttgggggctgaggtgcttcagtgggctcacagctccagactttcctgccgccct
-ggattcaacgtatcagagggatggtcctgcaacagttctggtgggccacgctggaggct
gacacccgggagtttgcgaacgcctgtcctgtgtgcaatcggcacaaaccatctcaccaa
gcgccagctggcctccttcatccattaccggccccacgtcgcccttggtcacatatttct
ttggactttgtgactggtctaccaccgtcccacggacatactgccatcttgacggtggta
gatcggtttagtaagatggctcatttcgtacccctgcctaagatcccgtcagctaaggag
acggcagaacttattcttcttcacgtttttcgcattcacggactggcgacggatgtggtt
tccgaccgggggccccagttcacctctgtgttttggagggagttttgtgaactgatcggg
gcgacggtcagtctcacctccggtttccacccgcaggccaatggccagaccgaacggaag
aatcaggagatggagaccactctccgctgcatggcttccgatcatccaacgagcaggtca
aaacaactcctgtgggtggag-------------------------------------
>GypsyRT-RH|GyPmaA1
cacacattttctgtcgcctttctaggctacatcgtgtgt--acaaagggtggagatggac
ccctccaaagtttcagcgattaccttgtggccggttcctgattctcggaaggagctgcag
cgtttcctgggattcgctaacttttacagacacttcatccgtggctacaacaccgtggcc
gcctcgctccctgccccgacctcatccaaggtgaggttccgatggtcccctgcagccgag
gaggcttttcaggacctcaagggctggtttacgtctgctcctatcctacaagtaccagac
tccgctggtcagttggtagtggaagtggatgcttctgacgtagggttgggggccatcctg
tcacaacgttctggtaagaaccaggagctccacccctgtgctttcttttcgagaagattg
agtccggcggagtgaaactatgacgtggggaaccgggagcttctagcagtcaagttggca
ttggaggagtggagacactggcttgaggggacagaacaaccatttcaggtttggactgac
cataagaacctggaatatatcaggtcggcacaaagacttaattcccggcaagccaggtgg
tccttatttttcacccggttaaatgttttcctctcctaccgcccgggctcccgcaacgtg
aaggccgacgctctgtcccggcagttcgggagggggggagacacctgcggcccaga----
---------------cgagtgatcggcgtcctggcttgggagattgaggagagggttaag
accgcttaggtggaccaa-ccggtcctagttcttgtcctctcaaccggttgtttgtgcct
caagttttgagggctgaggtgcttcagtgggctcacagctccagactttcctgccagctt
gggatacaacgtacccgagggatggtcctgcaacggttctggtgggccacgctggaggct
gacacccgggagtttgtgaacgcctgtcctgtgtgcaatcggcacaaaccctttcaccaa
gcgcctgctggcctcctccatccattaccagtcccacgtcgcccttggtcacatatttct
ttggactttgtgactggtctaccagtat--------------------------------
---------------atggctcatttcttacccctgccttagatcctgtcagctaaggag
acggaagaacttattcttctccacgtttttcgcctccacggactggcgaatgatgtggtt
tcggtccgggggccccagttcacctctgtgttttggagggaattttgtgaactgatcagg
gcgacggtcagtctcacctccgttttccacccacatgccattggccagactgaatggaag
aatcagttgatggagaccagtctccgctacatggtgtccggtcatccaacggcctggtca
aaacaactcctttgggtggagtatgcctacaacaccctcatcagttccaccactggtc
>GypsyRT-RH|GyNanA1
---------------------------------------caaggaagtgtggagatggat
ccctccaaggtttcagcggttacctcgtggcgggttccggattcccggaaggagctgcag
cgtttcctgggattcgccaacttttacagacggttcatccgtggctacagcactgtggcc
gccccgctcacctccctgacctcgtccaaggtgaagttctgatggtcccctgcagccgag
gaggcttttcaggacctcaacggctggtttacgtcatttcctatcctgcaagtatcaaac
cccgctggtcagttggtggtggaggtggatacttctgacgtagggatgggggccatcctg
tcgcaacgttctggtgagaaccagaagctccacccctgtgctttcttttcaaggagattg
agtccggcagagagaaactttgacgtggggaaccgggagcttctagcagtgaagttggct
ttggaggagtggcgacactggcttgaggggacagaagaaacatttcaggtttggaccgac
cataagaacctggaatacatcaggtcggcacaaagactgaattcccggcaagccaagtgg
tcgttatttttcagccggtttaattttttcctctcctac----------cccgcaacgtg
acggccgacgctctgtcccggcagttcgggagggaggaagacacctgcggcccgaacact
attcttcctgctcctcgagtgatcggcgtcctcacttgggagattgaggagagggttaag
accgct------------------------------------------------------
------------------------------------------------------------
------------------------------------------------------------
------------------------------------------------------------
------------------------------------------------------------
------------------------------------------------ttgacggtggtg
gatcggttttgtaagatggctcatttcgtacccctgcctaagatcccgtcagctaaggag
atggcagaacatatttttctccacatttttagcattcacggactggcgactgatgtggtt
tcagaccgggggccccagttcacctctgtattgtggagggagttttgtgaactgatcggg
gtgacggtcagtctcaactccggtttccaccaccaggccaatggccagaccgaacggaag
tatcaggagatggagaacactctccgctgcatggcttccgatcatccaacgacctggtca
aaacaactcctgtgggtggag-------------------------------------
>GypsyRT-RH|GyNroA1
cacacttcttcggtcgcctttcttggctacatcgtgggtcaaggaagtgtggagatggat
ccctccaaggtgtcagcggttacctcgtggcgggttccggattcccggaaggagctgcag
cgtttcctgggattcgccaacttttacagacggttcatccgtggctacagtactgtggcc
accccgctcaccgccctgacctcgtccaaggtgaagatccgatggtcttc----------
------------------------------------------------------------
------------------------------------------------------------
----------------------------------------------------------tg
agtcccgcggagagaaactatgacgtgaggaaccgggagcttctagcagtcacgttggcg
ttggaggaggggcgacactggcttgaggggacagaacaaccatttcaggtttggaccgac
cataagaatctggaatacatcaggtcggcacaaagactgaattcccggcaagccaggtgg
tcgttatttttcacccggtttaattttttcctctcctaccgcccgggctcccgcaacgtt
taggccgacgctctgtcccggcagttcgggagggagggaaacacctgcggcccggacact
attcttcctgctcctcgagtgatcggcgtcctcacttgggagattgaggagagggttaag
accgctttggtggaccaacccagtcctagttcttgtcctctcaaccgtttgtttgtgcct
caggttttgagggctgaggagcttcagtgggctcacagctccagactttcctgccaccct
gggattcaacgtaccagagggatggtcctgcaacggttctggtgggccatgctggaggct
gacacccgggagttagtgagtgcctgtcctgtctgcaatcggcacaaaccatctcaccaa
gcgccagctggcctccttcatccattaccggtaccacgtcgcccttggtcacatatttct
ttggactttgtgactggtctaccaccgtccctcggacatactgccatcttgacggtggtg
gattggtttagtaagatggctcttttcgtacccctgcctaagatcccgtcagctacggag
acggcagaacttattcttctccacgtttttcgcattcacagactggcgactgatgtggtt
tcagaccgggggc---------cctctgtgttttggagggagttttgtgaactgatcgga
gcgacggtcagtctcacctccggtttccacccgcaggccaatggccagaccgaccaggta
ggccagagggtgcagaacattcccctttgggtggagtctaaaacgttagcgcccaggttt
attggaccctttaggattaaacctgtccgggagagtcctatgattcccgccgcctctc
>GypsyRT-RH|GyCanB1
------------------------------------------------------------
-------------------------------------------ccaggaagaaggttcag
cagtttctaggatttgctaacttctataggaagtttattaggaatgtcagttctgttgct
gcccctctgcatgttctgacttatcctaaggttccttccaagtggacttcccaggctgat
gtcgctttccagctcctcagggagaagttcaccacagctcccattctcaccattccggat
ccccagcgccagtttgtggtcgaggtcgatgcttccaatgagggaattggaggcgttttg
tcccaaaaatccatggaggacaacaggatacacccatgtgccttcctgtcgcgtagattg
acgacggcagagaagaactatgatgtggggaataaggaactgttagctgtaaaagctgct
cttgaggaattgagacactggttggagggggcagaacagctgttcttagtctggacagac
cataagaacccggagtatattagaaaggctaaatgcctcaactctcggcaggccaggtgg
actctatttttcagcaggttcaatttcactctctctttccgccccggatctcagaatcaa
aagcctgatgccttgtctcgccttttcgaaccagaacctttttctgtagagcccaagacc
atccttctgttaaaccgtatggtcggagccttttcctggcagatagatttggacgttaag
caggctaacatattgaacccggcacctagcaagtgtccaaaccacctgctctttgttcct
gtgtctctccactccaaggtcatccactgggcccacacgtctgtgctctcgtgccaccct
ggagttaaaaggactatgtgcaggattaagcagcttttctggtggccagccatgaagaag
gatgtgcaggagtatgtagcggcttatccggtgtgtgcttgcaataaaacctcgtcccag
gtcaagatgggtttgctccaaccgctgccgattcctcaacgtccctggtcacacatatct
atgggctttgtgacaggtctcccctcgtccagaggcaaaactacggtcctgacagtggtg
gaccggttcaccaaggtggtacatttcattcctctaaccaagatcccctctgccaagggt
accgtagaggtcatgatgacccatatat--------------gacccaaatgacattgtt
tctgacaggggtccacaattcatttcagccttctggaaggagttttgcagactcattggc
gctactgtcagcttgtcttcaggttaccaccctcaatcgaatggacagtcggaacgcctg
aatcaggaactggagactacactacgctgtctcgttttccggaaccagaccacctggagt
----------------------------------------------------------
>GypsyRT-RH|GyCesB1
------------------------------------------------------------
-------------------------------------------ccaggaagaaggttcag
cagttcttagggtttgcaaacttctacagaaagtttataagaaacttcagttctgtagct
gctcctctgcatgttctaacttctccttaagttcccttcaagtggacttcccaggctgac
gtcgctttccagctcctcagggagaagttcaccacagctcccattctcaccattccggat
ccccagcaccagtttgtggtcgaggtcgatgcttccaataatggaattggaggcgttttg
tcccaaaaatccttggaggacaacaggatacacccatgtgccttcctgtcgtgtaagttg
acgacggcagagaagaactatgatgtggggaataaggaactgttagctgtaaaagctgct
cttgaggaatggagacactggttggagggggcagaacagccgttcttagtctggacagac
cacaagaacctggagtatattagaaaggctaaacgcctcaactctcggcaggccagatgg
actctatttttcagtaggttcaatttcactctctctttccgccccggatctcagaatcaa
aagcctgatgccttgtctcgccttttcgaaccagaacctttttctgtagagcccaagacc
atccttccgttaaaccgtatggtcggagccttttcctggcaactagagttggacgttaaa
caggctaatatattgaacccagcacctagcaagtgtccaaaccacctgctctttgttcct
gtgtctctccactccaaggtcatccacagggcccacacgtctgtgctctcgtgccaccct
ggagttaaaaggactatgtgcaggattaagcagcgtttctggtggccagccatgaagaag
gatgtgcaggagtacgtagcagcttgtccggtgtgtgcttgcaataaaacctcgtcccag
gtcaagatgagtttgctccaaccgctgccgattcctcaacgtccctggtcacacatatct
atggactttgtgacagg------------------------------tctgacagtggtg
gaccggttctccaagatggttcatttcattccgctaaccaagatcccctctgccaagggt
accacagaggtcatgatgacccatatattcaggatccacggattcccaaatgaaattgtt
tccgac--gggtccacaattcatttcagccttctggaaggagttttgcagactcataggc
gctactgtcagcttgtcttcaggttaccaccctcaatcgaatggacagttggagcgcctg
aatcaggaactggagactacactacgctgtctcgttttccggaaccagaccacctggagc
----------------------------------------------------------
>GypsyRT-RH|GyDmaB1
------------------------------------------------------------
-------------------------------------------ccaggaagaaggttcag
cagttcctagggttcgcaaacttctacagaaagtttataaggaacttcagttctgttgct
gcccctctgcatgttcttacttctcctaagactcccttcaagtggacttcccaggcggac
gtcgctttccagctcctcagggaaaggttcaccacagctcccattctcaccatcccggat
ccccagcgccagtttgtggtcgaggtcgatgcttccaatgagggaattggaggagtattg
tcccaaagatccatggaggacaacaggatacacccatgtgcctacctgtcgcgtaagttg
acgacggcagaaatgaactatgatgtggggaataaagaactgttagctgtaaaagctgct
cttgaggaatggagacactggttgga-ggggcagagcagccgttcttagtctggacagac
cataagaacct--tgtgtattagaaaggctaaacgcctcaactcccgccaggacaggtgg
actctattcttcagtaggttcaatttcacactctctttttgccccggatcccagaatcaa
aagcctgatgccttgtctcgccttttcgacccagaaccacttgctgtagagcccaagacc
atccttcccttaaaccgtatggtcggagctttttcctggcaaatagagtcagaggttaaa
caggctaatatgttgaacccggcacctagcgagtgtccaaacaacctgctctttgttcct
gtgtctttccactccaaggtcatccactgggcccacacgtctgttctctcgtgccaccct
ggagttaaaaggactatgttcaggattaagcagcgtttctggtggccagccatgaagaag
gacgtgcaggagtacgtagcggcttgtccggtgtgtgcctgcaataaaacctcgtcccag
gtcaagatgggccagctccaaccgctgccgattcctcaacgtccttggtcacacatatct
atggactttgtgacaggtct-ccatcgtccagaggcaaaactacggtcctgacagtggta
gatcgattctccataatggttcatttcattcctcaaaccaagcttccctccgccaaaggt
accgcagaggtcatgatgacccatatattcaggatccatggattcccaaatgacattgtt
tccgacaggggtccacaattaatttccgctttctggaaggagttttgcaggctcataggc
gccactgtcagtttatcatcaggttaccaccctcaatctaatggacagtcagagcacctg
aatcaggaactggagactacactacactgtctcgttttccggaaccagactacctggagt
----------------------------------------------------------
>GypsyRT-RH|GyPguB1
------------------------------------------------------------
-------------------------------------------ccaggaagaaggttcag
cagttcctaggggttgcaaacttctgcagaaagtttataagaaacttcagttctgttgct
gctcctctgcatgttcttacttctcctaaggttcccttcaagtggacttcccaggcggac
gtcgctttccagctcctcagggaaaggttcaccacagctcccattttcaccatcccggat
ccccagcgccagtttgtggtcgaggtcaatgcttccaatgagggaattggaggagtattg
tcccaaagatccgtggaggacaataggatacacccatgtgccttcctgtcgcgtaagttg
acgacggcagagaagaactatgatgtggggaataaggaactgttagctgtaaaagctgct
cttgaggaatggagacactggttggagggggcagagcagccattcttagtctggacagac
cataagaacctggagtacattagaaaggctaaacgcctcaactcccgccaggccaggtgg
actctatttttcagtaggttcaattccgctctctcttttcgccccggatcccagaatcaa
aagcctgatgccttgtctcaccttttcgaaccagaaccacttgctgtagagcccaagacc
atccttcccttaaaccgtatggtcggagctttttcctgacaaatagagtcggacgttaag
caggctaatatgttgaacccggcacctagcgagtgtccaaacaacctgctctttgttcct
gtgtctctccactccaaggtcatccactgggcccacacgtctgtgctctcatgtcaccct
ggagttaaaaggactatgtgcaggattaagcagcgtttctggtggccagccatgaagaag
gatgtgcaggagtacgtagcggcttgtccggtgtgtgcttgcaataagaccgcgtcccag
gtcaagatgggtctgctccagccgctgccgattcctcaacgtccctggtcccacatatct
atggactttgtgacaggtctcccatgttccagaggcaaaactacggtcctaacagtggtg
gatccattctccaaggtggttcatttcattcctctaaccaagcttccctctgccaaaggt
accgcagaggtcatgatgaaccatatatttaggatccatggattccctaatgacattgtt
tccgacaggggcccacaattcatttccgctttttggaagaagttttgcaaactcataggc
gccaccgtcagcttgtcatcaggttaccacccccaatcaaatggacagtcggagcgcctg
aaccaggaactagagactacactacgctgtctcgttttccggaaccagaccacctggagt
----------------------------------------------------------
>GypsyRT-RH|GyGacA1
cacgtagaaaaggtggcctttctaggatatataatctcaccaaaccagatgcagatggaa
cctgctaaagtcagtgcagtttccaagtggtcaacaccagactccaggaagaaggttcag
cagttcatagggtttgcaaacttctacagaaagtgtataagaaacttcagttctgtagct
gctcctctgcatgttctgacttcttccaaagttcccttcaagtggactccccaggctgac
tgcgctttccagctcctcagggagaggttcaccacagctcccattctcaccattccggat
ccccagcgccagtttgtgttcgaggtcgatgcttccaatgagggaattggaggcattttg
tcccaaaaatccttgaaggacaacaggatacacccaagtgccttcctgtcgcggaagctg
acgacggcagagaagaactacgatgtgggaaataaggaactgttggctgtaaaagctgct
cttgaggaatggagacactggttggagggggcagaacagccgttcttagtttggacagac
cataagaacctggagtatatcagaaaggctaaacgcctcaactctcggcaggccaggtgg
actctatttttcagcaggttcaacttcactctctctttccgccccagatctcagaatcag
aagcctgatgccttgtctcgccttttcgaaccagaacccttttctgtagagcccaagacc
atccttccattaaaccgtatggtcggagctttttcctggcaactagagttggacgttaaa
caggctaacacattaaacccagtacctagcaagtgtccaaaccacctgctctttgttcct
gtgtctctccactccaaggtcatccactgggcccacacgtcggtgatctcgtgccaccct
ggagttaaaaggactatgtacaggattaagcagcgtttctggtggccagccatgaagaag
gatgtgcaggagtacgtagcggcttgtccggtgtgtgcctgcaataaaacctcgtcccag
gtcaagatggatttgctccaaccactgccgattcctcaacgtccctggtcacatatatct
atggactttgtgacaggtctcccctcgtccagaggcaaaactacggttctgacagtggtg
gaccggttctccaagatggttcatttcattccgataaccaagatcccctctgccaagagt
accgcagaggtcatgatgaaccagatattcaggatccacggatttccaaatgacatcgtt
tccgacaggggtccacaattcatttcagccttctggaaggagttttgcagactcataggc
gctactgtcagcttgtcttcaggttaccaccctcaatcaaatggacagtcggagcgcctg
aatcaggaactggagactacactacgctgtctcgttttccagaaccagaccaactggagc
gaccacctcacttgggtggagtttgcccacaatactcttcccacggcggccacaggtc
>GypsyRT-RH|GyHveB1
cacgtagaaaaggtggcctttctaggatatataatctcaccaaaccagatgcagatggaa
cctgctaaagtcagtgcagtttccaagtggccaacaccagactccaggaagaaggttcag
cagttcttagggtttgcaaacttctacagaaagtttataagaaacttcagttctgtagct
gctcctctgcatgttctgacttcttccaaagttcccttcaagtggactccccaggctgac
tgcgctttccagctcctcagggagaggttcaccacagcgccgattctcaccattccggat
ccccagcgccagtttgtggtcgaggtcgatgcttccaatgagggaattggaggcattttg
tcccaaacatccttaaaagacaacaggatacacccatgtgccttcctgtcgcggaagctg
acggcggcagagaagaactacgatgtgggaaataaggaactgttagctgtaaaagctgct
ctggaggaatggagacactggttggagggggcagaacagccgttcttagtttggacagac
cataaaaacctggagtatatcagaaaggctaaacgcctcaactctcggcaggccaggtgg
actctatttttcagtaggttcaacttcactctctctttccgtcccggatctcagaatcag
aagcctgatgccttgtctcgccttttcgatccagaacctttttcggtagagcccaagacc
atccttccattaaaccgtatggtcggagccttttcctggcaactagaattggacgttaaa
caggctaacgcattaaacccagcacctagcaagtgtccaaaccacctgctctttgttcct
gtgtctctccactctaaggtcatccactgggcccacacgtcggtgatctcgtgccaccct
ggagttaaaaggactatgtacaggattaagcagcgtttctggtggccagccatgaagaag
gatgtgcaggagtacgtagcggcttgtccggtgtgtgcctgcaataagacctcgtcccag
gtcaagatgggtttgctccaaccactgccgattcctcaacgtccctggtcacatatatct
atggactttgtgacaggtcttccctcgtccagaggcaaaactacggttctgacagtggtg
gaccggttctccaagatggttcatttcattcctctaaccaagatcccctctgtcaagagt
accgcagaggtcatgatgaaccagatattcaggatccacggatttccaaatgacattgtt
tccgacagaggtccacaattcatttcagctttctggaaggagttttgcagactcataggc
gctactgtcagcttgtcttcaggttaccaccctcaatcaaatggacagtcggagcgtctg
aatcaagaactggagactacactacgctgtctcgttttccagaaccagaccaactggagc
gaccacctcacttgggtggagtttgcccacaatactcttcccacggcggccacaggtc
>GypsyRT-RH|GyGacB1
cacgtagaaaaggttgtctttctaggatatataatctc-----accagatgcagatggaa
cctgctaaagtcagtgcagtttccaagtggccaacaccagactccaggaagaaggttcag
cagttcttagggtttgcaagcttctacagaaagtttataagaaacttcagttctgtagct
gctcctcttcatgttctgacttctttcaaagttcccttcaagtggactccccaggctgac
tgcgctttccagctcctcagggagaggttcaccacagcgcagattctcaccattccggat
ccccagcgccagtttgtggtcgaggtcgatgcttccaatgagggaattggaggcattttg
tcccaaaaatccttgaaggaca----catacacccatatgccttcctgtcgcggaagctg
acgacggcagagaagaactacgatgtgggaaataaggaacggttagctgtaaaagctgct
cttgaggaatggagacactggttggagggggcagaacagccgttcttagtttggacagac
cataagaacctggagtatatcagaaaggctaaacgcctcaactctcggcaggccaggtgg
actctatttttcagtaggttcaacttcactctctctttccgccccggatctcagaatcag
aagcctgatgccttgtctcgccttttcgagccagaacccttttctgtagagcccaagacc
atccttccattaaaccgtatggtcggagctttttcctggcaactagagttggacgttaaa
caggctaacgcattaaacccagtacctagcaagtgtccaaaccacctgctctttgttcct
gtgtctctccactccaaggtcatccactgggcccacacgttggtgatctcgtgccaccct
ggagttaaaaggactatgtacaggattaagcagcgtttctggtggccagccatgaagaag
gatgtgcaggagtacgtagcggcttgtccggtgtgtgcctgcaatacaacctcgtcccag
gtcaagatgggtttgctccaaccactgccgattcctcaacgtccctggtcacatatatct
atggactttgtgacaggtctccccttgtccagaggcaaaactacggttctgacagtggtg
gaccggttctccaagatggttcatttcattccgctaaccaagaccccctctgccaagagt
accgcagaggtcatgatgaaccagatattcaggatccaccgatttccaaatgacattgtt
tccgacaggggtccacaattcatttcagccttctggaaggagttttgcagactcataggc
gctactgtcagcttgtcttcaggttaccaccctcaatcaaatggacagccggagcgcctg
aatcaggaactggagactacactacgctctgtcgttttctagagccagaccaactggagc
gaccacttcacttgggtggagtttgcccacaatactcttcccacggcggccacaggtc
>GypsyRT-RH|GyPmaB1
------------------------------------------------------------
-------------------------------------------ccaggaagaaggttcag
cagtttctgggttttgcaaacttctgccgaaagtgtacaagaaacttcagttctgttgct
gctcctctgcatgttctcacttctcctaaagttcctttaaagtggactcctcaggtggac
gttgctttccagcgcctcagggaaaggttcaccacagctcccattctcaccatccctgat
acccagcgccagtttgtggtcgaggttgatgcttccaatgagggaattggaggagtattg
tcccaaagacccgtggaggacaacaagatacacctttgtgctttcctgtcacgtaagttg
atgacggcagagaagaattatgatgtggggaataaagaactgttagctgtaaaagctgct
cttgaggaatggagacactggttggtgggggcagagcagccgttcttagtctggacaggc
cataagaacctggagtacattagaaaggctaaacgccttaactctcgccaggccagatgg
actctatttttcagtaggttcaatttcaccctctcttttcaccccagatcccagaatcca
aagcctgatgacatgtctcgccttttcgaaccagaaccgcttgctgtag------agacc
atcctttccttaaaccgtatggtcggagcgttttcctggcaaatagagtcggacgttaag
caggctaacatgttgaacccggcacctagcgagtgtccgaacaaactgctctttgttcct
atgtctctccactccaaggtcatccactgggctcacacgtccgtgctttcgtgccaccct
ggagttaaaaggactatgtgcaggattaagcagcgtttctggtggccagccatgaagaag
gatgtgcaggaacacgtagcggcttgtctggtgtgtgcttgcaataaaacatcgtcccag
gtcaagatgggtctactccaaccgctcccgattcctcaacgtccctggtcacacatatcc
atggactttgtgacaggactcccctcatccaggggcaagactacggtcttaacagtggtg
gatcgattctctaagatggcccgtttcgtcccatagaccaagcttccttctgccaaagtc
acagcagaggtcatgatgaatcaagtattcaggatccatggattccctaatgacattgtt
tccgacaggggttcacaattcatttccattttttggaaggagttttgtcgactcataggt
gcctccgtcagcttgtcatcaggatatcaccctcagtcaaatggacagtcggagcgtctg
aaccaggaactggagactacgctacgttttctcgtctcccggaaccagaccacctggagt
----------------------------------------------------------
>GypsyRT-RH|GyNanB1
------------------------------------------------------------
-------------------------------------------ccaggaagaaggttcag
cagttcttagggtttgcaaacatctacagaaagtttacaagaaacttcagttctgtagct
gctcctctgcatgttctaacctctcctaaagttcctttcaagtggacttcccaggctgac
gtcgctttccagctcctcagggagaagttcaccacagctcccattctcaccattctggat
ccccagcgccagtttgtggtcgaggtcgatgcttccaatgagggaattggaggcgttttg
tcccaaaaatccttggaggacaacaggatacacccatgtgccttcctgtcgcgtaagttg
acgacggcagagaagaactatgatgtgggtaatgaggaactgttagctgtaaaagctgct
cttgaggaatggagacactggttggagggggcagaaaatccattctttgtctggacagat
cataagaacctggagtatattaaaaaggctaaacgcctaaactctcggcaggccaggtga
actctatttttcagtaggttcaatttca--ctctctttccgccccggatctcagaatcaa
aagcctgattccttgtctcgccttttcgaaccagaacctttttctgtagagcccaagacc
atccttccgttaaaccgtatggtcggagccttttcctggcaaatagagttggacgttaaa
gacgctaatatattgaacccggcacctagcaagtgtccaaaccacttgctctttgttcat
gtgtctctccactccaaggtcatccactgggcccacacgtctgtgctttcatgccaccct
ggtgtaaagaggaccatgttcaggatcaagcagcggatctggtgtccagccatgaagaag
gatgtggcggagtatgtagcggcttgcccagtgtgttctcggaataaaacctcgtcccag
gtcaagatgggtttgcttcagccgttgccggttccccaacgtcccttgtcacacatttcc
atggactttgttacaggactcccatcatccagaggcaagcctacggtcctgacagtggtg
gaccggttctccaagatggttcatttccttcccctaaccaagcttccctcggccaagggt
accgcagatgtcatgatgaaccacatatttaggatccatggattccctaatgacattgtt
tccgacaggggtccacaattcatttccgccttctggaaggagttttgcaggctcataggc
gccactgtcagcttgtcttcaggttatcatcctcaatcaaatggagagtcggagcgtctg
aaccacaaactggaaactacgctacgttgtctcgtctcccggaaccagaccacctggagt
----------------------------------------------------------
>GypsyRT-RH|GyLlaB1
------------------------------------------------------------
-------------------------------------------ccaggaagaaggttcag
cagtttctggggtttgcaaacttctacaggaagtttattagaaacttcagttctgttgct
gctcctctgcatgttctcacttctcctaaggttcccttcaaatggactccccaggctgac
gtcgccttccagcgcctcagggaaaggttcaccacagctcccatactca-cattccagac
ccccagcgccagtttgtggtcgaggtcgatgcttccaatgaagggattggaggggtgttg
tctcaaagatcagatgaagacaacaggatgcac---------------------------
----cagctgagaagaactaggatgtgggaaataaagaactgttagcagttaaagcggcc
ctcgagaaatggagacactggttagagggggcagagcagcctttcttagtctggacagac
catacaaatctggaatacatcagaaaagctaaacgcctcaactctcgccaggccaggtgg
acacta-tttttagtaggttccacttcacactctcttttcgccctggatcccagaaccag
aaacctgatgctctgtctcgcctttacgacccagaaccacttgccatagagcccaagacc
attcttccactaaaccgtgtggtcagagcttttttctggcaagtagagtcggacgttaaa
caggctaatgttttgaacccggcacctagcgagtgtccaaacaacctgctgtttgttcct
gtgtctctctactccaaggtaatccactgggctcacacgtctgtgctctcgtgccatcct
ggtgttacaaggaccatgtttagaatcaagcagcggctctggtggccagccatgaagaaa
gacgtggcggagtacgtagcagcttgtcctgtgtgtgcccg-aagaaaacctcgtcccac
gtcaagatgggcttgcttcagccgttgccagttccccaacgtccctggtcacacatttcc
gtggactttgtgacaggactcccatcatccagaggcaaaactacggtcctgacagtggtg
gacccgttctccaagatggttcattttattcccctatccaggcttccctctgccaagggt
accgcagaggtcatgatgaaccaagtattcaggatccatggatttcctaatgacattgtt
tccgacaggggtccacagtttatttccgcattctggaaggagttttgccgactcataggc
gccactgtcagcatgtcgtcaggctatcaccctcaatccaatggacaa-cggagcgtctg
aatcaagaactggagactaggctacgctgtcttgtctaccggaaccagac----------
----------------------------------------------------------
>GypsyRT-RH|GyCguB1
------------------------------------------------------------
-------------------------------------------ccaggaagaaggttcag
cagtttctaggatttgctaacttctataggaagtttattaggaatttcagttctgttgct
gcccctctgcatgttctgacttctactaaggttcctttcaagtggactcctcaggcggac
atcgctttccaacgcctcagagagagattcacatcagctcccatactcaccattccagat
ccccagcgccagtttatggtcgaggttgatgcttccagtgagggaattggaagagtactg
tctcaacgatctggagaagacaacaagatgcatccatgtgcttaactgtcgcggaagttg
acaacagcagagcggaattatgacgtgggaaacgaggaactgttagctgtaaaagctgcc
ctcgagg---ggagacactggctagagggggcagagcagccgtttttagtctggacaaat
cacaaaaatctggaatatataagaaaggctaagcgtctcaactcccgtcaggccaggtgg
acactattctttagtaggttcaacttcacactctcttttcgtcccgtgtctcagaatcaa
aaacctgatgctttgtctcgtttttacgatccagaaccacttgctgtcgagcccaagacc
atccttccacttaaccgtgtgatcggagccttttcctggcaagtggagtcggacg---aa
aaggcgaatgtcatgaatccagcacctagcgagtgtcccaacaatcttctgtttgttcct
gaggctcttcactccaaggtcatccactgggctcactcatctgtgctttcgtgccatccg
ggagtaacaaggacaatgttcaggattcgacaacgtttctggtggccagccatgaggaag
gatgtggcggagtatgttgcggcttgtccggtgtgtgcgtgtaataagacctcgtctcaa
gtcaagatgggcttgctccagcctctgccgattccccaacgtccttggtcacacatttca
atggattttgtgacaggatttccttcatccagaggcaagactacggttctaacagtggtg
gatcgattttcaaggatggctcacttcatcccattgaccaagcttccctctgccaaagtc
aacgcagaggtcatgatgaatcatgtattcaggatccatggattccctgatgacattgtt
cc--acaattcatttcaattcatttccggtttctggaaggagttttgtcgactcataggt
gccaccgtcagcttgtcatcaggatatcaccctcagtcaaatggccagtcggagcgtctg
aacgaagaactagggactacgctacgttgtctcgtctcccggaaccagaccacctggag-
----------------------------------------------------------
>GypsyRT-RH|GyGgiB1
------------------------------------------------------------
-------------------------------------------ccaggaagaaggttcag
cagtttctagggtttgctaacttctataggaagtttattaggaatttcagttatgtttct
gcccctctgcatgttctgacttctcctaaggttcccttcaagttgactccccagacggac
ttcgctttccaacgcctcagagagagattcacatcagctcccatactcaccattccagat
ccccagcgacagtttgtggtcgaggttgatgcttccaatgagggaattggaggagtactg
tctcaacgttctgtagatgacaacaagatgcatccatgtgcttacctgtcgcggaagttg
acaacgacagagcggaattattacgtgggaaacaaggaactgttagctgtaaaagctgcc
ctcgaggaatggagacactggctagagggggcagagcagccgtttttagtctggacagat
cacaagaatctggaatatataagaaaggctaagcgtctcaactcccatcaggccaggtgg
acactattctttagtaggttcaacttcacactctcttttcgtcccgggtctcagaatcaa
aaacctgatgctttgtctcgtctttacgatccataaccacttgctgtagagcccaagacc
atccttccacttaaccgtgtgatcggagccttttcctggcaagtggagtcagacgttaaa
aaggcgaatgtcatgaatccagcacctagcgagtgtcccaacaatctgctgtttgttcct
gaggctcttcactccaaggtcatccactgggctcactcatctgtgctttcgtgccatccg
ggagtaacaaggacaatgttcaggattcaacaacgtttctggtgtccagccatgaggaag
gatgtggcggagtatgtagcggcttgtccggtgtgtgcgtgtaataagacctcgtctcaa
gtcaagatgggcttgctccagccgctgccgattccccaacgtccttggtcacacatttca
atggattttgtgacaggatttccttcatccagaggcaagactacggttctaacagtggtg
gatcgattttcaaagatggctcacttcatcccattgaccaagcttccctctgccaaagtc
acagcagaggtcataatgaatcacgtattcaggatccatggattccctgatgacattgtt
tccgacaggggtccacaattcatttccgttttctggaaggagttttgtcgactcataggt
gccacctgccgcttgtcatcaggatatcaccctcagtcaaatggacagtcggagtgtctg
aaccaagaactagagactacgctacgttgtctcgtctcccggaaccagaccacctggag-
----------------------------------------------------------
>GypsyRT-RH|GyNcoB1
------------------------------------------------------------
-------------------------------------------ccaggaagaaggttcag
cagtttctaggttttgctaacttctataggaagtttattaggaatttcagttctgttgct
gcccctctgcatgttctgacttctcctaaggtccctttcaagtggaccccccaggcggac
atcgctttccaacgcctcagagagagatttacatcagctcccat--------------at
ccccagcgccagtttatggtcgaggttgatgcttccaatgagggaattggaggagtactg
tctcaacgttctgtagaagacaacaagatgcatccatgtgcttacctgtcgcggaagttg
acaacagcagagcggaattatgatgtgggaaacaaggaactgttagctgtaaaagctgcc
ttcgaggaatggagacactggctagagggggcagagcagccgtctttagtctggacagat
cacaacaatctggaatatataagaaaggctaagcgtctcaactcccgtcaggccaggtgg
acactattctttagtaggttcaacttcacactctcttttcgtcccgggtctcagaatcaa
aaacctgatgctttgtctcgtctttacgatccagaaccacttgctgtagagcccaagacc
atccttccacttaaccctgtgatcggagccttttcctggcaagtggagttggacgttaaa
aaggcgaatgtcatgaatccaacacctagcgagtgtcccaacaatctgctgtttgttcct
gaggctcttccctctaaggtcatccactgggctcactcatctgtgctttcgtgccatccg
ggagtaacaaggacaatgttcaggattcaacaacgtttctggtggccagccatgaggaag
gatgtggcggagtatgtagcagattgtccggtgtgtgcgtgtaataggacctcgtctcaa
gtcaagatgggcttgctccagccgctgccgattccccaacgtccttggtcacacatttcg
atggattttgtgacaggatttccttcatccagaggcaagactacggttctaacagtggtg
gatcgattttcaaagatggctcacttcatcccattgaccaagcttccctctgccaaagtc
accgcagaggtcatgatgaatcacgtattcaggatccatggatttcctgatgacattgtt
tccgacaggggtccacaattaatttccgttttctggaaggagttttgtcgacttataggt
gccaccgtcagcttgtcatcaggatatcaccctcagtcaaatggacagtcagagcgtctg
aaccaagaactagagactacgctatgttgtctcatctcccggaaccagaccacctggag-
----------------------------------------------------------
>GypsyRT-RH|GyNroB1
------------------------------------------------------------
-------------------------------------------ccaggaagaaggttcag
cagtttcttgggtttgctcatttctatagaaagtttattaggaatttcagttatgttgct
gcccctctgcatgttctgacttctcctaaggttcccttcaagtggactccacaggcggac
ttcactttccaacgcctcagagagaggttcacatcagctcccatactcaccattccagat
ccccagcgccagtttgtggtcgaggttgatgcttccaaggagagaattggaggagtactg
tctcaacttgctgtagaagacaacaaaatgcatccatgtgcttacctgtcgcggaggttg
acaatggcagagaggaattatgaagtgggaaacaaggaactgttagctgtaaaagctgct
ctcgaggaatggagacactggcgagagggggcagagcagccgtttttagtctggacagac
cacacaaatctggaatatataagaaaggctaagcgtctcaactcccgtctggccaggtgg
acactattttttagtaggttcaacttcacactc---tttcgtcccgggtctcagaatcaa
aaacttgatgctttgtctcgtctttacgatccagaaccacttgctgcagagcccaagacc
atccttccacttaaccgtgtgatcggagcattttcctggcaggtggagtcggacgttaaa
aaggcgaatgtcatgaatccagcacctagcgagtgtcccaacaatctgccgtttgttcct
gagtcccttcacttcaaggtcatccacttggctcactcatctgcgctttcgtgccatccg
ggagtaacaaggacaatgttcaggattaaacaacgtttctggtggccagccatgaggaag
tatctggcggagtatgtagcggcttgtccggtgtgtgcgtgtaataagacctcgtctcaa
gtcaagatgggcttgctccagccgctgccgattccccaacgtccttggtcacacatttca
atggattttgtgacaggatttccttcatccagaggcaagactatggtcctaaaagtggtg
gatcgattttcaaagatggctcacttcatcccattgaccaagcttccctctgccaaagtc
accgtagaggtcatgatgaatcaggtattcaggatccatggattccctgatgacatcgtt
tctgacaggggtccacaattaatttccgttttctggaaggagttttgtcgactcataggt
gctaccgtcagcttgtcatcaggatatcaccctcagtcaaatggacagttggagcgtctg
aaccaagaactagagactacactacgttgtctcgtctcccggaaccagaacacctggag-
----------------------------------------------------------
>GypsyRT-RH|GyCmaB1
------------------------------------------------------------
-------------------------------------------ccaggaagaaggttcag
cagtttttagggtttgctaacttctataggaagtttattaggaatttcagttctgttgct
gcccctctgtatgttctgacttctcctaaggttgggttcaagtggactccccaggcggac
ttcactttccaacgcctcagagagagattcacatcagctctcatactcaccattccagat
ccccagcgccagtttatggtcgaggttgatgcttccgatgagggaattggaggagtactg
cctcaacgttctgcagaagacaacaaaatgcatccatgtgcttgcctatcgcggaagttg
acaacggcagagcggaattatgacgtgggaaacaaggaactgttagctgtaaaagctgcc
ctcgaggaatggagacactggctagagggtgcagagcagccgtttttagtctggacagat
cacaagaatctggaatatataagaaaggctaaacgtctcaactcccgtcaggccaggtgg
acactattctttagtaggttcaacttcacactctcctttcgtcccgggtctcagaatcaa
aaacctgatgctttgtctcgtctttacgatccagaaccacttgcggtagagcccaagacc
atccttccacttaaccgtgtgatcggagccttttcctggcaagtggagtcggacgttaaa
aaggcgaatggcatgaatccagcacctagcgagtgtcccaacaatctgctgtttgttcct
gaggctcttcactccaaggtcatccactgggctcactcatctgtgcttttgtgccatctg
ggagtaacaagaacaatgttcaggattcaacaacgtttctggtggccagccatgaggaag
gatgtggcggagtacgtagcagcttgtccggtgtgtgcgtgtaataagacctcatctcag
gtcaagatgggcttgctccagccgctgccaattccccaacgtccttggtcacacatttcg
atagattttgtgacgggatttccttcatccagaggcaagactacggtcctaacagtggtg
gatcgattttcaaagatggctcacttcatcccattgaccaagcttccctctgccaaagtc
accgcagaggtcatgatgactcacgtattcaagatccatggattccctgatgacattgtt
tccgacaggagtccac------------------------agttttgtcgactcataggt
gccaccgtcagcttgtcatcaggatatcaccctcagtcaaatggacagtcggagcgtctg
aaccaagaactagagactacactacgttgtctcgtttcccagaaccagaccacctggag-
----------------------------------------------------------
>GypsyRT-RH|GyPanB1
cacacagaagaggtgtctttcttaggatacatagtctcacctaatcatatccaaatggat
cctgctaaaatcagtgcagtatcccagtggtccacaccagactccaggaaaaaggttcag
cagttcctaggatttgctaacttctataggaagtttattaggaatttcagttctgttgct
gcccctccgcatgttctgacttctcctaaggttcccttcaagtggaccccccaggcggac
ctcgctttccaacttctcagagatagattcacatcagctcccatactcaccattccagat
ccccagcgccagtttatggtcgaggtggatgcttccaatgagggaattggaggagtactg
tctcaacgttctgcagaagacaacaaaatgcatccatgtgcttacctgtcgcggaagttg
acaacggcagagcggaattatgacgtgggaaacaaggaactgttagctgtaaaagctgcc
ctcgaggaatggagacactggctagagggtgcagagcaaccgtttttagtctggacagat
cacaagaatctagaatatataagaaaggctaagcgtctcaactcccgtcaggctaggtgg
acacttttctttagtagattcaacttcacactctcttttcgtcccgggtctcagaatcaa
aaacccgatgctttgtctcgtctttacgatcccgaaccacttgcggtagagcccaagacc
atccttccacttaaccgtgtgatcggagccttttcctggcaagtggagtcggacgttaaa
gaggcaaatgtcatgaatccagcacctagcgagtgtcccaacaatctgctgtttgttcct
gaggctcttcactccaaggtcatccactgggctcactcatctgtgctttcgtgccatccg
ggagtagcaagaacaatgttcaggattcaacaacgtttctggtggccatccatgaagaaa
aatgtggcagagtatgtagcggcttgtccggtgtgtgcgtgtaataagacctcatctcaa
gttaagatgggcttgctccagccgctgccgattccccaacgtccttggtcacacatttcg
atgaattttgtgacaggatttccttcatccagaggcaagactacggttctaacagtggtt
gatcgattttcaaagatggctcacttcatcccattgaccaagcttccctctgccaaagtc
accgcagaggtcatgatgaatcatgtattcaggatccatggattccctaatgacattgtt
tccgacaggggtccacaattcatttccgttttctggaaggagttttgtcgactcataggt
gccaccgtcagcctgtcatcaggatatcaccctcagtcaaatggacagtcggagcgtctg
aaccaagaactagagactacgctacgttgtctcgtctcccggaaccagaccacctggagt
gaccacctcacatgggtcgaggttgcccacaatacccttcctacggcagccacaggtc
>GypsyRT-RH|GyTbeB1
cacacaaaagaggtatccttcttaggatacataatctcacctaatcatatgcaaatggat
ccggctaaaatcagtgcagtatcccagtggcctacaccagactccaggaagaaggtccaa
cagtttctagggtttgctaacttctataggaagtttattaggaatttcagttctgttgct
gcccctctacatgttctgacttctcctaaggttcctttcaagtggactccccaggcggac
ttcgctttccaacgtctcagagagagattcacatcagcccccatactcaccattccagat
ccccagcgccagtttatggtcgaggttgatgcttccaatgagggaattggaggagtactg
tctcaacgttctgcagaagacaacaagatgcatccatgtgcttacctgtcgcggaaactg
acaacggcagagcggaattacgacgtggggaacaaggaactgttagctgtaaaagctgcc
ctcgaggaatggagacactggttagagggtgcagagcagccgtttttagtctggacagat
cacaagaatctggaatatataagaaaggctaagcgtctcaactcccgtcaggccaggtgg
acactattctttagtaggttcaatttcaccctctcttttcgtcccgggtctcagaatcaa
aaacccgatgctttgtctcgtctttatgatccggaaccacttgcggtagagcccaagacc
atccttccacttaaccgtgtgatcggagccttttcctggcaagtggagtcggacgtaaaa
aaggcgaatgtcaagaatccagcacctagcgagtgtcccaacaatctgctgtttgttcct
gaggctcttcactccaaggtcatccactgggctcactcatctgtgctttcgtgccatccg
ggggtaacaaggacaatgttcaggatacaacaacgtttctggtggccagccatgaagaaa
gatgtggcagagtacgtagcggcttgtccggtgtgtgcgtgtaataagacctcatcacaa
gtcaagatgggcttgctccagcccctgccgattccccaacgtccttggtcacacatttca
atggattttgtgacaggatttccttcatccagaggcaaggctacggtcctaacagtggtg
gatcgattttcaaagatggctcacttcatcccattgaccaagcttccctctgccaaagtc
accgcagaggtcatgatgaatcacatattcaggatccatggattccctgatgacattgtt
tccgacaggggtccacaattcatttccgttttctggaaggagttttgtcgactcataggt
gccaccgtcagcttgtcatcaggatatcatcctcagtcaaatggacagtcggagcgtctg
aaccaggaactagagactacgctacgttgtctcgtctcccggaaccagactacctggagt
gaccacctcacatgggtcgagtttgcccacaatactcttcctacggcagccacaggtc
>GypsyRT-RH|GyChaB1
------------------------------------------------------------
-------------------------------------------ccaggaagaaggttcag
cagtttctagggtttgctaacttctataggaagtttattaggaatttcagttttgttgct
gcccctctgcatgttctgact---------------------------------------
-----------gcgcctcagagagagattcacatcagctcctatactcaccattccagat
ccccagcgccagtttgtggtcgaggttgatgcttccaatgagggaattggaggggtattg
tctcagcgttctgttgaagacaacaagatgcatccatgtgcttacctgttgcggaagttg
acaacggcagagaggaattatgatgtgggaaacaaggaactgttagccgtaaaagctgcc
ctcaaggaatggagacactggctagagggggcagagcagccatttttagtctggacagac
cacaaa--------atacataagaaaggctaaacgcctcaactcccgtcaggccagatgg
acactattttttagtaggttcaacttcacactctcttttcgtcccggatcccagaatcaa
aaacctgatgctttgtctcgtctttacgatccagaaccacttgctgtagagcccaagacc
atccttccacttaaccgtgtggtcgaagcctttttctggcaggtggagtcggacgttaaa
aaggtgaatgtcatgaatccagcacctagcgagtgtcccaacaatccgctgtttgttcct
gagtctctccactccaaggtcatccactgggctcactcatctgtgctgtcgtgccatccg
ggagtaacaaggacaatgttcaggataaaacagcatttctggtggccagtcatgaggaag
gatgtggtggagtatgtaacggcttgtctggtgtgtgcgtgtaataagacctcgtctcag
gtcaagatgggcttgctccagccgctgccggttccccaacgttcttggtcacacatatca
atggactttgtgacaggacttccctcatccagaggcaagactacggtcctaacagtggtg
gatcgattctcaaagatggctcacttcatcccattgaccaaacttccctctgctaaagtc
accgcagaggtcatgatgaatcacgtattcaggatccatggattccctaatgacattgtt
tccgacaggggtccacaattcatttccattttttggaaggaattttgtcgaatcataggt
gccaccgtcagtttgtcatccggatatcaccctcagtcaaatggacaatcggagcgtctg
aaccaggaactggagactacgctacgttgtctcgtctcccggaaccagaccacctggag-
----------------------------------------------------------
>GypsyRT-RH|GyLnuB1
------------------------------------------------------------
-------------------------------------------ccaggaagaaggtccag
cagtttctagggtttgctaacttctataggaagtgtattaggaatttcagttatgttgct
gcccctctgcatgttctgacttctcctaagattcccttcaagtggactccccaggcggac
ttcgctttccagcgcctcagagagagattcacatcagctcctatactcaccattccagat
ccccagcgccagtttgtggttgagattgatgcttccaatgagggaattggaggagtactg
tctcagcgatcagcagaagacaacaagatgcatccctgtgcttacctgtcacggaagttg
acaacggcagagaggaattatgatgtgggaaacaaggaactgttagccgtaaaagctgcc
ctcgaggaatggggacactggctagaggggacagagcagccgtttttagtctggacagac
cacgacaatctggagtacataagaaaggctaaacgcctcaactcccgtcaggccaggtgg
acactatcttttagtaggttcaacttcacactctcttttcgtcccggatcccagaatcaa
aaacctgatgctttgtctcgtctttacgatccagaaccacttgctgtagagcccgagacc
atccttccacttaaccgtgtggtcagagcctttttctggcaggtggagtcggacgttaaa
aaggcgaatgtcatgaatccagcacctagcgagtgtcccaacaatctgctgtttgt----
------------tccaaggtcatccactgggctcactcgtctgtgcttttgtgccatccg
ggagtaacaaggacaatgttcaggataaaacagcgtttctggtggccagccatgaagaag
gatgtggcggagtatgtag-ggcttgtccggtgtgtgcgtgtgataagacctcgtctcag
gtcaagatgggcttgctccagccgctgccggttccccaacgtccttgttcacacgtatca
atggactttgtgacaggacttccctcatccagaggcaagactacggtcctaacagtggtg
ggtcgattctcaaagatggctcacttcatcccattgaccaagcttccctctgccaaagtc
accgcagaggtcatgatgaatcaggtattcaggatccatggattccctgatgacattgtt
tccgacaggggtccacaattaatttccatt------------ttttgtcgactcataggc
gccaccgtcagcttgtcatccggatatcaccctcagtcaaatggacagtcggagcgtctg
aaccaggaactggagactacgttacgttgtctcgtctcccggaaccagaccacctggag-
----------------------------------------------------------
>GypsyRT-RH|GyLsqB1
------------------------------------------------------------
-------------------------------------------ccaggaagaaggttcag
cagtttctggggtttgctaatttctataggaagtttattaggaatttcagttctgttgct
gcccctctgcatgttctgacttctcctaaggttcccttcaagtggactccccaggcggac
ttcgccttccaacgcctcagagagagattcacatcagctcctatactcaccattccagat
ccccagcaccagtttgtggtcgaggttgatgcttccaatgagggaattggaggagtactg
tctcaacgttctgtagaagacaacaaaatgcatccatgtgcttacctgtcgcggaagttg
acaacggcagagaggaattatgatgtgggaaacaaggaactgttagctgtaaaag-----
-----------------ctggctagagggggcagagcagccgtttttagtctggacagat
cacaaaaatctggagtatataagaaaggctaagcgtctcaactcccgtcaggccaggtgg
acactattttttagtaggttcaacttcacactctcttttcgtcccgggtctcagaatcaa
aaacctgatgctttgtctcgtctttacgatccagaaccacttgctgtagagcccaagacc
atccttccacttaaccgtgtgatcggagccttttcctggcaggtggagtcggacgttaaa
aaggcgaacgtcatgaatccagcacctagcaagtgtcccaacaatctgctgtttgtccct
gagtctcttcactccaaggtcatccactgggcacactcatctgtgctttcgtgccatccg
ggagtaacaaggacattgtttaggattaaacaacatttctggtggccagccatgaggaag
gatgtggtggagtatgtagcggcttgtccggtgtgtgcgtgtaataagacctcgtctcag
gtcaagatgggcttgctccagccgctgccgattccccaacgtccttggtcacacatttca
atggattttgtgacaggacttccttcatccagaggcaagactacggtcctaacagtggtg
gatcgattctcaaagatggctcacttca------tgaccaagcttccctctaccaaagtc
accgcagaggtcatgatgaatcaggtattcaggatccatggattccctgatgacattgtt
tccgacaggggtccacaattcatttcc--------------gttttgtcgactcataggc
gccaccgtcagcttgtcatcagga------------------------------------
------------------------------------------------------------
----------------------------------------------------------
>GypsyRT-RH|GyTeuB1
cacacaaaagaggtatccttcttaggatacataatctcacctaatcatatgcaaatggat
cctgctaaaatcagtgcagtatcccagtggcctacaccagactccaggaagaaggtccaa
cagtttctagggtttgctaacttctataggaagtttattaggaatttcagttctgttgct
gcccctctacatgttctgacttctcctaaggttcctttcaagtggactccccaggcggac
ttcgctttccaacgtctcagagagagattcacatcagaccccatactcaccattccagat
ccccagcgccagtttatggtcgaggttgatgcttccaatgagggaattggaggagtactg
tctcaacgttctgcagaagacaacaagatgcatccatgtgcttacctgtcgcggaaactg
acaacggcagagcggaattacgacgtggggaacaaggaactgttagctgtaaaagctgcc
ctcgaggaatggagacactggttagagggtgcagagcagccgtttttagtctggacagat
cacaagaatctggaatatataagaaaggctaagcgtctcaactcccgtcaggccaggtgg
acactattctttagtaggttcaatttcaccctctcttttcgtcccgggtctcagaatcaa
aaacccgatgctttgtctcgtctttatgatccagaaccacttgcggtagagcccaagacc
atccttccacttaaccgtgtgatcggagccttttcctggcaagtggagtcggacgtaaaa
aaggcgaatgtcaagaatccagcacctagcgagtgtcccaacaatctgctgtttgttcct
gaggctcttcactccaaggtcatccactgggctcactcatctgtgctctcgtgccatccg
ggggtaacaaggacaatgttcaggatacaacaacgtttctggtggccagccatgaagaaa
gatgtggcagaatacgtaacggcttgtccggtgtgggcgtgtaataagacctcatcacaa
gtcaagatgggcttgctccagcccctgccgattccccaacgtccttggtca---------
------------------------------------------------------------
------------------------------------------------------------
------------------------------------------------------------
----------------------------------agggcgaattctgcagactcgagca-
------------------------------------------------------------
------------------------------------------------------------
----------------------------------------------------------
>GypsyRT-RH|GyTniB1
------------------------------------------------------------
------------------------------------------------------------
------------------------------------------------------------
------------------------------------------------------------
------------------------------------------------------------
------------------------------------------------------------
------------------------------------------------------------
------------------------------------------------------------
------------------------------------------------------------
------------------------------------------------------------
------------------------------------------------------------
------------------------------------------------------------
------------------------------------------------------------
------------------------------------------------------------
------------------------------------------------------------
-----------------------------agggcacgactggtggccagccatgaagaaa
gacgtggcggagtacgtagcggcttgtcctgtgtgtgctcgaaataaaacctcgtcccag
gtcaagatgggcttacttcagccgttgctggttccccaacgtccctggtcatacatttcc
gtggactttgtgacaggactcccatcatccagaggcaaaactacggtcctgacagtggtg
gaccggttctccaagatggttcattttattcccctatccaagcttccctctgccaagggt
accgcagaggtcatgatgaaccaagtattcaggatccatggatttcctaatgacattgtt
tccgacaggggtccatagtttatttccgcattctggaaagagttttgccgactcataggc
accactgtcagcatgtcatcagtctatcaccctcaatccaatggacagtcagaacgtctg
aatcaagaactggagactaggctacgctgtcttgtctaccagaaccagaccacctggagc
gaccacctcacatgggttgagtttgcccacaatactcttcccacggcggccacaggtc
>GypsyRT-RH|GyNanC1
catgtccaaaccacattgttcctgggcttcatcattgcccccggtcaaataaagatggac
cctgccaaggtcagtgccgtggccgagtggccagttcctgtcaacaggaaaaaactacag
cagttcctggggtttgcacatttttatagacgtttcatgaggaatttcagttctattgct
tccccgctacatgtacttacctctcctcatgtcccttttgaatggaactccaaagctgct
aacgcttttcaaggtctaaaggagatgttcacctctgctcccatcctcaccgtcccagat
gaacttcgagagttcgtggtagaggtggatgcctctaaccttggtgtgtgggcagttctc
tctcagcgggctgcaaaggataataagctcgatccctgcgcttatctctcccgtaaattg
tccccagcggaaaggaactacgacgtgggcaatcgtgaactactggcagtgaaacaagcc
ttggaggagtggagacattggctagagggggccgctcagccgttcctggtatggacagac
cataagaaccttgaatacataaaaaaggctaagagactgaattcacgccaggctagatgg
acgctatttttcagtcgttttgattttaccttgtcatttagacctggttcccagaacacc
aagcctgatgccttgtcccgtctgtttgaccctgagcctgctgccaaggaaccagaaccc
atcctaccactgaagcgtgtggtaagagcggtaacttggcagatagaaaaagaggtgcag
caagcaaatgttgagagcccagcacctagtgagtgtccgcctgataggctgtttgttaca
gtgctcttgcgctccaagatcattcactgggctcacacgtccttgctcacttgtcatcct
ggggttaggggaaccatgttcgcacttaagcagcgtttctggtggccgtccatggctaaa
gatgttggtgaatatgtgaatgcctgtcctgtttgtgcttgcagcaaaacttcttccagg
tctcaggcggggaggctgcagccgttgcccattcctcaacggccctggtctgacatatcc
atggactttgttactggactcccggtgtctcaaggtaatactactatgctaacagtggta
gatcgattttctaaaatggctcattttattccattgaccaagctaccctcggccaaggaa
acggctgaaattatgatgatcaatgtgttccggatacatggatttcccagggatattgtg
tcagaccggggcccacagtttgtttccaagttctggaaagagttctgcagtctcattgga
gccactgctagcctctcctctgggtatcacccccagtccaacggacaaacggagagatta
aatcaagtgttggagacatttctgaggtgcttggtggctcagaatccctcatcgtggagc
aagcatctaacctgggtggaatgcgccaacaattctcttcctacctctgccacaggtc
>GypsyRT-RH|GyNcoD1
catgtcaagacggtctccttcctgggttatatcatcaccgctaaccatgttcagatggat
cctgtaaaggttagtgctgtggaaaattggccaactcccacaaacaggaaacagatccaa
caatttttaggctttgccaacttctacagaaagttcataagaaact-tatcgccattgcg
gcgaaattaaatgcactaacctcttcccatgttgtttttaagtggaaaactgaggcggaa
aaagcctttcaaagactgaagacgctgttcacaaccgctccaatcctcacagtacctgac
ccacagagacaattcattgtggaggtggatgcctcgaacgaaggcgtcggagcggtgctc
tcccaaaggtctgttcaggacaacaagcttcatccttgtgcgttcttgtcgcgtaagttg
acagacgcagagaggaactacgatgtggggaacaaggaacttttggcagtaaagatagca
ttagaagactggcgtcattggttagagggggcggaacaaccatttctagtatggactgat
cacaagaacctggaattcattagaaaattcaaaagactaagcccacgccaggctagatgg
tcattgttttttagtcgctttaacttcaccttgtcatacagaccaggctctcaaaatgtg
aaaccagatgttttgtctcgcatgtacgatcctgaacctgctgccaaaaaacctgaaagc
atccttccacttcactgtgtggttggggcagtttcatggcaaatagaatctgcggtgaag
caagcacatggtgagagcccggcccctagtggttgcccgcaaaataggttgtttgtacct
gtttcagttcgctcacaggtaattcactgggctcagacgtctttgctcacctgtcatccg
ggggttaaacgcacaatctttatgataaagcaatgtttctggtggccggctatggagaaa
caggtggcagagtatgtggcagcctgcaccgtttgtgctagaaacaagacctccaaacaa
gctcagatgggtctactgcagcctcttcctgctccacaccgtccatggtcacacctctcc
atggacttcgtcactggattacccgtgtccaagggaaacaccaccgtcctaacggtggtg
gacagattcagtaagatggcacatttcattgcattacccaagctcccctctgccaaagaa
atggcagatgtcatgttacgtgaagttttccgcattcatggttttcccagggacatcgta
tcagaccgaggcccccagttcatctcaggtttttggaaggagttctgccatctccttggt
gccaccgttagcctgtcttcgggttaccacccgcagtccaatggccaatcagagcgcatc
aaccaggagctggagacctgtttgcggtgtctcgtttcccagaaccaggcatcgtggagc
aagcacctggtgtgggtcgagtatgctcacaacacactgcccaccgccgttactggac
>GypsyRT-RH|GyCanE1
cacgtttccaccgtctctttcctgggatttgtcatttcggagaacagcattcagatggac
ccagcaaaggttagtgcagtcactgagtggcctacaccttccaatcagaaactcatgcaa
cgatttttgggctttgcaaatttctacagacgtttcatcagaaactatagttctgtggct
gccccactgcatgctttgacctcccccaaggtgaagttccaatggtcccccctagcagaa
caggcttttcagaggcttaagaggagcttcacttcagcccctattctcacgcttcctgat
ccacttcagcagtttgtggtcgaagtggacgcttcagatgtgggcgttggggcagtcatc
tctcaaaggtcaaagaaggacaacaagctccacccctgtgctttcctgtctcggaaacac
tccccagccgagagaaactatgatgtgggtaacagggagctgttggcaattaaggtggct
ttggaggagtggcgccactggctggagggaactgagcaccctttcctagtctggaccgat
cataagaaccttcagtacatcagatctgcaagacgcctcaactccagacaagccaggtgg
gccctattctttacccgattcaacttcaccctgtcataccgtcccagttctaagaacgct
aaagctgatgctctatcccgcctgtttgattccgatccagctcctcgcactccctcacta
atcattcccccctcttgtgtagtgggggcagtcacatgggacattgaggagagggtcagg
caggcgagtgctaatgttttggttcccgacggttgcccacagaaccggttgtttgttcct
gaccctcttctctcacaggtcatccactgggcacatacttccctcctctcctgccatcct
ggtgttcgccgcaccatgttcttcattaagcagcggttctggtggccctccatggagagg
tctgtcaaggagtacgtggcagcctgttcagtttgtgcccggaacaagacttcccgtcag
cccccttctggtcttctgcgcccgctcccagtgccacatcgcccctggtctgacatctcg
ttggatttcgtcacagggttgctgccgtctcaaggtaacaccactattttgacaattgtg
gatagattttcgaagatggtccactttgtcccgctgcctaagttgccatctgccagagag
acagcagaggcagtgttgttccatgttttccgtctccatggtttccctagggatgttgtg
tcagaccggggcccacagtttacctcacagttttggaaggctttctgctcactcatcggt
gccacagtcagcctctcttctggacatcatccgcagtctaacggccagacggagcggctg
aatcaggagcttgagacctgtctacgctgcctggtgtctcagaaccctgccacgtggagc
acgcatctgatttgggtggagtacgcacacaacactttgcctagttctgctactggtc
>GypsyRT-RH|GyCesE1
cacgtttccaccgtctctttcctgggatttgtcatttcggagaacagcattcagatggac
ccagcaaaggttagtgcagtcactgagtggcctacaccttccaatcagaaactcatgcaa
cgatttttgggctttgcaaatttctacagacgtttcatcagaaactatagttctgtggct
gccccactgcatgctttaacctcccccaaggtgaagttccaatggtcccccctagcagaa
caggcttttcagaggcttaagaggagcttcacttcagcccctattctcacgcttcctaat
ccacttcagcagtttgtggtcgaagtggacgcttcagatgtgggcgttggggcagtcatc
tctcaaaggtcgaagaaggacaacaagctccacccctgtgctttcctgtctcggaaactc
tccccagccgagagaaactatgatgtgggtaacagggagctgttggcaattaaggtggct
ttggaggagtggcgccactggctggagggaactgagcaccctttcctagtctggaccgat
cataagaaccttcagtacatcagatctgcaagacgcctcaactccagacaagccaggtgg
gccctattctttacccgattcaacttcaccctgtcataccgtcccggttctaagaacgct
aaagctgatgctctatcccgcctgtttgattccgatccagctcctcgcactccctcacta
atcattcccccctcttgtgtagtgggggcagtcacatgggacattgaggagagggtcagg
caggcgagtactaatgttttggttcccgacggttgcccacagaaccggttgtttgttcct
gaccctcttctctcacaggtcatccactgggcacatacttccctcctctcctgccatcct
ggtgttcgccgcaccatgttcttcattaagcagcggttctggtggccctccatggagagg
tcggtcaaggaatacgtggcagcctgttcagtttgtgcccggaacaagacttcccgtcag
cccccttctggtcttctgcgcccgctcccagtgccacatcgcccctggtctgacatctcg
ttggatttcgtcacagggttgccgccgtctcaaggtaacaccactattttgacaattgtg
gatagattttcgaagatggtccactttgtcctgctgcctaagttgccatctgccagagag
acagcagaggcagtgttgttccatgttttccgtctccatggtttccctagggatgttgtg
tcagaccggggcccacagtttacctcacagttttggaaggctttctgctcactcatcggt
gccacagttagcctctcttctggacaccatccgcagtctaacggccagacggagcggctg
aatcaggagcttgagacctgtctacgctgcctggtgtctcagaaccctgccacgtggagc
acgcatctgatttgggtggagtacgcacacaacactttgcctagttctgctactggtc
>GypsyRT-RH|GyGacE1
cacgtttccaccgtctctttcctgggatttgtcatttcggagaacagcattcagatggac
ccatcaaaggtcagtgcagtcactgagtggcctacaccttccaatcagaaactcatgcaa
cgatttttgggctttgctaatttctacagacgtttcatcagaaactatagttctgtggct
gccccactgcatgctttaacctctcccaaggtgaagttccagtggtcgcccctagcagaa
caggctttccggaggcttaagaggagcttcacttcggcccctattctcacgcttcctgac
ccactccagcagtttgtggttgaggtggacgcttcagatgtgggcgttggggcagtcatc
tctcaaaggtcgaagaaagacaacaagctccacccctgtgctttcctgtctcggaaactc
tccccagccgagagaaactatgatgtgggtaacagggagctgttggcaattaaggtggct
ttggaggagaggcgccactggctggagggaaccgagcaccctttcctagtctggaccgat
cataagaaccttcagtacatcagatctgcaaaacgcctcaactccagacaagccaggtgg
gccctattctttacccgattcaacttcaccctgtcataccgtcccggttctaagaacgct
aaagctgatgctctatcccgcctgtttgattccgatccagctcctcgcactccctcgcta
atcattcccccctcttgtgtagtgggggcagtcacatgggacattgaggagagggtcagg
caggcgagtgctaatgttttggttcccgacggttgcccacagaaccggttgtttgttcct
gaccctcttctctcacaggtcatccactgggcacatacttccctcctctcctgccatcct
ggcgttcgccgcatcatgttcttcattaagcagcggttctggtggccctccatggagagg
tcagtcaaggagtacgtggcagcctgttcagtctgtgcccggaacaagacttcccgtcag
cccccttctggtcttctgcgcccactcccagtgccacatcgcccctggtctgacatcccg
ttgaacttcgtcacaggggtgccgccgtctcaaggtaacaccactattttgacaattgtg
gatagattttcgaagatggtccactttgtcccgctgcctaagttgccatctgccagagag
acagcagaggcagtgttgttccatgttttccgtctccatggtttccctagggatgtagtg
tcaggccccggtccacagtttacctcacagttttggaaggctttctgctcactcgtcggt
gccacagtcagcctctcttctggatatcatccgcagtctaacggccagacggagcggctg
aatcaggagcttgagacctgtctacgctgcctggtgtctcagaaccctgccacgtggagc
acgcatcttatttgggtggagtacgcacataacactttgcctagttctgctactggtc
>GypsyRT-RH|GyCguE1
cacgtctccaccgtcgctttcctgggatttgtcatttcggagaacagcattcagatggac
ccagcaaaggttagtgcagtcactgagtggcctacaccttccaatcagaaactcatgcaa
cgatttttgggctttgcaaatttctacagacgtttcatcagaaactatagttctgtggct
gccccactgcatgctttaacctcccccaaggtgaagttccaatggtcccccctagcagaa
caggcttttcagaggcttaagaggagcttcacttcagcccctattctcacgcttcttgat
ccacttcagcagtttgtggtcgaagtggacgcttcagatgtgggcgttggggcagtcatc
tctcaaagatcaaagaaggacaacaagctccacccctgtgctttcctgtctcggaaactc
tccccagccgagagaaactatgatgtgggtaacagggagctgttggcaattaaggtggct
ttggaggagtggcgccactggctggagggaactgagcaccctttcctagtctgcaccgat
cataagaaccttcagtacatcagatctgcaagacgcctcaactccagacaagccaggtgg
gccctattctttacccgattcaacttcaccctgtcataccgtcccggttctaagaacgct
aaagctgatgctctatcccgcctgtttgattctgatccagctcctcgcactccctcacta
atcattcccccctcttgtgtagtgggggcagtcacatgggacattgaggagagggtcagg
caggcgagtactaatgttttggttcccgacggttgcccacagaaccggttgtttgttcct
gaccctcttctctcacaggtcatccactgggcacatacttccctcctctcctgccatcct
ggtgttcgccgcaccatgttcttcattaagcagcggttctggtggccctccatggagagg
tcggtcaaggagtatgtggcagcccgttcagtttgtgcccggaacaagacttcctgtcag
cccccttttggtcttctgcgcccgctcccagtgccacatcgcccctggtctgacatctcg
ttggatttcgtcacagggttgccgccgtctcaaggtaacaccactattttgacaattgtg
gatagattttcgaagatggtccactttgtcccgctgcctaagttgccatctgccagagag
acagcagaggcagtgttgttccatgttttccgtctccatggtttccctagggatgttgtg
tcagaccggggcccacagtttacctcacagttgtggaaggctttctgctcactcatcggt
gccacagtcagcctctcttctggacatcatccacagtctaacggccagacggagcggctg
aatcaggagcttgagacctgtctacgctgcctggtgtctcagaaccctgccacgtggagc
acgcatctgatttgggtggagtacgcacacaacactttgcctagttctgctactggtc
>GypsyRT-RH|GyChaE1
cacgtttccaccgtctctttcctgggatttgtcatttcggagaacagcattcagatggac
ccatcaaaggtcagtgcagtcactgagtggcctataccttccaatcagaaactcatgcaa
cgatttttgggctttgccaatttctacagacgtttcatcagaaactatagttctgtggct
gccccactgcatgctttaacctcccccaaggtgaagttccagtggtcccctctagcagaa
caggctttccggaggcttaagaggagcttcacttcggcccctattctcacgcttcctgac
ccacttcagcagtttgtggttgaggt---------ggatgtgggcgttggggcagtcatc
tctcaaaggtcgaagaaagacaacaagctccacctctgtgctttcctgtctcggaaactc
tccccagccgagagaaactatgatgtgggtaacagggagctgttggcaattaaggtggct
ttggaggagtggcgccactggctggagggaaccgagcaccctttcctagtctggaccgat
cataagaaccttcagtacatcagatctgcaagacgcctcaactccagacaagccaggtgg
gccctattctttacccgattcaacttcaccctgtcataccgtcccggttctaagaacgct
aaagctgatgctctatcccgcatgtttgattccgatccagctcctcgcactccctcgcta
atcatgcccccctcttgtgtagtgggggcagtcacatgggacattgaggaaagggtcagg
caggcgaatgctaatgttttggttcccgacggttgcccacagaaccggttgtttgttcct
gaccctcttctctcacaggtcatccactgggcacatacttccctcctctcctgccatcct
ggcattcgccgcaccatgttcttcattaagcagcggttctggtggccctccatggagagg
tcggtcaaggagtacgtggcagcctgttcagtctgtgcctggaacaagacttcccgccag
cccccttctggtcttctgcgcccgctcccagtgccacataacccctggtctgacatctcg
ttggatttcgtcacagggttgccgccgtctcaaggtaacaccactattttgacaattgtg
gatagattttcgaagatggtccactttgtcccgctgcctaagttgccatctgccagagag
acagcagaggcagtgttgttccatgttttccgtctccatggtttccctagggatgttgtg
tcagaccggggcccacagtttacctcacagttttggaaggctttctgctcactcatcggt
gccacagtcagcctctcttctgggcatcatccgcagtctaacggccagacggagcggctg
aatcaggagcttgagacctgtctacgctgcctggtgtctcagaaccctgccacgtggagc
atgcatctgatttgggtggagtacgcacacaccactttgcctagttctgctactggtc
>GypsyRT-RH|GyLlaE1
cacgtttcc-ccgtctctttcctgggatttgtcatttcggagaacagcattcagatggac
ccatcaaaggttagtgcagtcacggagtggcctacaccttccaatcagaaacttttgcaa
cgatttttgggctttgccaatttctacagacgtttcatcagaaactatagttctgtggct
gctccactgcatgctttaacctcccccaaggtgaagttccagtggtcccccctagctgaa
caggctttccggaggcttgagaggagcttcacttcggcccctattctcacgcttcctgac
ccacttcagcagtttttggtcgaggttgactcttcagatgtgggcgttggggcagtcatc
tctcaaaggtcgaagagagacaacaagctccacccctgtgctttcctgtctcggaaactc
tccccagccgagagaaactatgatgtgggtaacagggagctgttggccattaaggtggct
ttggaggagtggcgccattggctggagggagccgagcaccctttcctagtctggaccgat
cataagaaccttcagtacatcaggtctgcaaaactcctcaactccagacaagccagatgg
gccctattctttacccgattcaacttcactctgtcataccgtcccggttctaagaacgct
aaagctgatgctctatcccgcctgtttgattccgatcctgctcctcgcaccccctcgcta
atcattcctccctcttgtgtagtgggggcagtcacatgggacattgaggagagtgtcagg
caggcgagtgctaatgttttgtttcccgacggttgcccacagaaccggttgtttgttcct
gacccccttctctcccaggtcatccactgggcacatacttccctcctctcctgccaacct
ggcgttcgccgcaccatgttcttcattaagcagcggttctggtggtcctccatggagaag
tcggtcaaggagtacgtggcagcctgttcagtctgtgcccggaacaagacttcccgccag
cccccttctggtctcctgcgcccgcttccagtgccacatcgcccctggtctgacatctcg
ttggactttgtcacagggttgccgccgtcccaaggtaacgccactattttgacaattgtg
gatagattttcgaagatggtccattttgtcccgctgcctaagttgccatctgccagagag
acagcagaggcagtgttgttccatgttttccgtctccatggtttccctagggatgttgtg
tcagaccagggtccacagtttacctcacagttttggaaggctttctgctcgctcatcggt
gccacagtcagcctctcttctggatatcatccgcagtctaacggccagacggagcggctg
aatcaggagcttgagacctgtctacgctgcctggtgtctcagaaccctgccatgtggagc
atgcatcttatttgggtggagtacgcacacaacattttgcctagttctgctactggtc
>GypsyRT-RH|GyPguE1
cacgtttccaccgtctctttcctgggatttgtcatttcggagaacagcattcagatggac
ccatcaaaggtcagtgcagtcacggagtggcctacaccttccaatcagaaacttttgcaa
cgatttttgggctttgccaatttctacagacgtttcatcagaaactatagttctgtggct
gctccactgcatgctttaacctcccccaaggtgaagttccagtggtcccccctagctgaa
caggctttccggaggcttaagaggagcttcacttcggcccctattctcacgcttcctgac
ccacttaagcagtttgtggtcgaggttgacgcttcagatgtgggcgttggggcagtcatc
tctcaaaggtcgaagagagacaacaagctccacccctgtgctttcctgtctcggaaactc
tccccagccgagagaaactatgatgtgggtaacagggagctgttggccattaaggtggct
ttggaggagtggcgccattggctggagggagccgagcaccctttcctagtctggaccgat
cataggaaccttcagtacatcaggtctgaaaaacgcctcaactccagacaagccagatgg
gccctattctttatccaattcaacttcactctgtcataccgtcccggttct---------
-aagctggtgctctatcccgcctgtttgattccgatccagctcctcgcaccccctcgcaa
atccttcctccctcttgtgtagtgggggcagtcacatgggacattgaggagagggtcagg
caagcgagtgctaatgttttggttcccgacggttgcccacagaaccggttgtttgttcct
gacccccttctctcccaggtcatccactgggcacatacttccctcctctcctgccatcct
ggcgtgcgccgcaccatgttcttcattaagcagcgattctggtggtcctccatggagaag
tcggtcaaggagtacgtggcagcctgttcagtctgtgcccggaacaagacttcccgccag
cccccttctggtctcctgcgcccgcttccagtgccacatcgcccctggtctgacatctcg
ttggactttgtcacagggttgccgccatcccaaggtaacatcactattttgacaattgtg
gatagattttcgaagatggtccattttgtcccgctgcctaagttgccatctgccagagag
acagcagaggcagtgttgttccatgttttccatctccatggtttccctagggatgttgtg
tcagaccggggtccacagtttacctcacagttttggaaggctttctgctcgctcatcggt
gccacagtcagcctctcttctggatatcatccgcagtctagcggccagatggagcggctg
aatcaggagcttgagacctgtcta--gtgtctggtgtctcagaaccctgccacgtggagc
acgcatcttatttgggtggagtacgcacacaacactttgcctagttctgctactggtc
>GypsyRT-RH|GyTbeE1
cacgtttccaccgtctctttcctgggatttgtcatttcggagaacagcattcagatggac
ccatctaaggtcagtgcagtcacggagtggcctacaccttccaatcagaaacttttgcaa
cgatttttgggctttgccaatttctacagacgtttcatcagaaactatagttctgtggct
gctccactgcatgctttaacctcccccaaggtgaagttccagtggtcccccctagctgaa
cagactttccggaggcttaagaggagcttcacttcggcccctattctcacgcttcctgac
ccacttcagcagtttgtggttgaggttgacgcttctgatgtgggcgtt-gggcagtcatc
tctcaaaggtcgaagagagacaacaagctccacccctgtgctttcctgtctcggaaactc
tccccagccgagagaaactatgatgtgggtaacagggagctgttggccattaaggtggct
ttggaggagtggcgccattggctggagggagccgagcaccctttcctagtctggaccgat
cataagaaccttcagtacatcaggtctgcaaagcgcctcaactccagacaagccagatgg
gccctattctttacccgattcaacttcactctgtcataccgtcccggttctaagaacgct
aaagctgatgccctatcccgcctgtttgattccgatccagctcctcgcaccccctcgcta
atcattcctccctcttgtgtagtgggggcagtcacatgggacattgaggagagggtcagg
caggcgagtgctaatgttttggttcccgacggttgcccacggaaccggttgtttgttcct
gacccccttctctcccaggtcatacactgggcacatacttccctcctctcctgccatcct
ggcgttcgccgcaccatgttcttcattaagcagcggttctggtggtcctccatggagaag
tcggtcaaggagtacgtggcagcctgttcagtctgtgcccggaacaagacttcccgccag
cgcccttctggtctcctacgcccgcttccagtgccacatcgcccctggtctgacatctcg
ttggactttgtcacagggttgccaccgtcccaaggtaacaccactattttgacaattgtg
gatagattttcgaagatggtccattttgtcccgctgcctaagttgccatctgccagagag
acagcagaggcagtgttgttccatgttttccgtctccatggtttccctagggatgttgtg
tcagaccggggtccacagtttacctcacagttttggaaggctttctgctcgctcatcggt
gccacagtcagcctctcttctggatatcatccgcagtctaacggccagacggagcggctg
aatcaggagcttgagacctgtctacgctgcctggtgtctcagaaccctgccacgtggagc
acgcatcttatttgggtggagtacgcacacaacactttgcctagttctgctactggtc
>GypsyRT-RH|GyTniE1
cacgtttccaccgtctctttcctgggatttgtcatttcggagaacagcattcagatggac
ccatcaaaggtcagtgcaatcacggagtggcctacaccttccaatcagaaacttttgcaa
cgatttttgggctttgccaatttttacagacgtttcatcagaaactatagttctgtggct
gctccactgcatgctttaacctcccacaaggtgaagttccagtggtcccccctagctgaa
caggctttccggaggcttaagaggagcttcacttcggcccctattctcacgcttcctgac
ccacttcagcagtttgtggtcgaggttgacgcttcagatgtgggcgttggggcagtcatc
tctcaaaggtcgaagagagacaacaagctccacccctgtgctttcctgtctcggaaactc
tccccagccgagagaaactatgatgtgggtaacagggagctgttggccattaaggtggct
ttggaggagtggcgccattggctggagggagccgagcaccctttcctagtctggaccgat
cataagaaccttcagtacatcaggtttgcaaaacgcctcaactccagacaagccaggtgg
gccctattctttacccgattcaacttcactctatcataccgtcccggttctaagaacgct
aaaactgatgctctatcccgcctgtttgattccgatccagctcctcgcaccccctcgcta
atcattcctccctcttgtgtagtgggggcagtcacatgggacattgaggagagggtcagg
caggcgagtgctaatgttttggttcccgacggttgcccacagaaccggttgtttgttcct
gacccccttctctcccaggtcatccactgggcacatacttccctcctctcctgccatcct
ggctttcgccgcaccatgttcttcattaagcagcggttctggtggtcctccatggagaag
tcggtcaaggagtacgtggcagcctgttcagtctgtgcccggaacaagacttcccgccag
cccccttctggtctcctgcgcccgcttccagtgccacatcgcccctggtctgacatctcg
ttggactttgacacagggttgccaccgtcccaaggtaacaccactattttgacaattgtg
gatagattttcgaagatggtccattttgtcccgctgcctaagttgccatctgccagagag
acagcagaggcagtgttgttccatgttttccgtctccatggtttccctagggatgttgtg
tcagaccggggtccacagtttacctcacagttttggaaggctttctgctcgctcatcggt
gccacagtcagcctctcttctggatatcatccgcagtctaacggccagacggagcggctg
aatcaggagcttgagacctgtctacgctgcctggtgtctcagaaccctgccacgtggagc
acgcatcttatttgggtggagtacgcacacaacactttgcctagttctgctactggtc
>GypsyRT-RH|GyLsqE1
cacgtttccaccgtctctttcctggaatttgtcatatcggagaacagcattcagatggac
ccatcaaaggtcagtgcagtcactgagtggcctacaccttccaatcagaaacgtatgcaa
cgatttttgggcttcgccaatttctacagacgtttcatcagaaactatagttctgtggct
gccccactgcatgctttaacctcccccaaggtgaagttccagtggtccaccctagcagaa
caggctttccggaggcttaagaggagcttcacttcggcccctattctcacgcttcctgac
ccacttcagcagtttgtggtcgaggttgacgcttcagatgtgggcgttggggcagtcatc
tctcaaaggtcgaagaaagacaacaggctccacccctgtgctttcctgtctcggaaactc
tccccagccgagagaaactatgatgtgggtaacagggagctgttggccattaaggtggct
ttggaggagtggcgccactggctggagggagctgagcaccctttcctagtctggaccgat
cataagaaccttcagtacatcagatctgcaaaacgcctcaactctagacaagccaggtgg
gccctattctttacccgattcaacttcactctgtcataccgtcccggttctaagaacgct
aaagctgatgccctatcccgcctgtttgattccgatccagctcctcgcactccctcgcta
atcattcctccctcttgtgtagtgggggcagtcacatgggacattgaggagagggttagg
caggtgagtgctaatgttctggttcccgacggttgcccacagaaccggttgtttgttcct
gacccccttctctcacaggtcatccactgggcacatacttccctcctctcctgccatcct
ggcgttcgccgcaccatgttcttcattaagcagcggttctggtggccctccatggagaag
tcggtcaaggagtacgtggcagcctgttcagtctgtgcccggaacaagacttcccgtcag
cccccttctggtcttctgcgcctgcttccagtgccacatcgcccctggtctgacatctcg
ttggactttgtcacagggttgccgccatcccaaggtaacaccactattttgacaattgtg
gaaagattttcgaagatggtccactttgtcccgctgcctaagttgccatctgccagagag
acagcagaggcagtgttgttccatgttttccgtctccatggtttcccgagggatgttgtg
tcagaccggggtccacagtttacctcacagttttggaaggctttctgctcgctcatcggt
gccacagtcagcctctcttctggatatcatccgcagtctaacggccagacggagcggctg
aatcaggagcttgagacctgtctacgctgtctggcgcctcagaaccctgccacgtggagc
acgcatcttatttgggtggagtacgcacacaacactttgcctagttctgctactggtc
>GypsyRT-RH|GyCmaE1
cacgtttccaccgtctctttcctgggatttgtcatttcggagaacagcattcagatggac
ccatcaaaggtcagtgcagtcacggagtggcctacaccttccaatcagaaactcatgcaa
cgatttttgggctttgccaatttctacagacgtttcatcagaaactatagttctgtagcg
gcgccactgcatgctttaacctcccccaaggtgaagttccagtggtcccccccagcagaa
caggctttcctgaggcttaagaggagcttcacttcggcccccattctcacgcttcctgac
ccacttcagcagtttgtggtcgaggtggacgcttcagatgtgggcgttggggcagtcatc
tctcaaaggtcgaagaaggacaacaagctccacccctgtgctctcctgtctcggaaactc
tccccagcagagagaaactatgatgt--------gggagctgttggcaattaaggtggct
ttggaggagtggcgccactggctggagggaaccgagcaccctttcctggtctggaccgat
cataagaaccttcagtacatcagatctgcaaaacgcctcaactccagacaagccaggtgg
gccctatactttacccgattcaacttcaccctgtcataccgtcccggttctaagaacgct
aaagctgatgctctatcccgcctgtttgattctgatccagctcctcgcactccctcgcta
atcattcccccctcttgtatagtgggggcagtcacatgggacattgagaagagggtcagg
caggcgagtgctaatgttttggttcctgacggttgcccacagaaccggttgtttgttcct
gaccctcttctctcacaggtcatccactgggcacatacttccctcctctccggcgatcct
ggcgttcgccgcaccatgttcttcattaagcagcggttctggtggccctccatggagagg
tcggtcaaggagtacgtggcagcctgttcagtctgtgcccggaacaagacttcccgtcag
cccccttctggtcttctgcgcccgctcccagtgccacatcgccgctggtctgacatctcg
ttggacttcgtcacagggttgccactgtctcaaggtaacaccactattttgacaattgtg
gatagattttcgaagatggtccactttgtcccgctgcctaagttgccatctgccagagag
acagcagaggcagtgttgttccatgttttccgtctccatggtttccctaggaatgttgtg
tcagaccggggcccacagtttacctcacagttttggaaggctttctgctcacacatcggt
gccacagtcagcctctcttctggacatcatccgcagtctaacggccagacagagcggctg
aatcaggagctggagacctgtctacgctgcctggtgtctcagaaccctgccacgtggagc
acgcatcttatttgggtggagtacgcatacaacactttgcctagttctgccactggtc
>GypsyRT-RH|GyPscE1
cacgtttccaccgtctctttcctgggatttctcatttcggagaacagcattcagatggac
ccatcaaaggtcagtgcagtcactgagtggcctacaccttccaatcagaaactcatgcaa
tgatttttgggctttgccaatttctacagacgtttcatcggaaactatagttctgtggct
gccccactgcatgctttaacctcccccaaggtgaagttccagtggtcccccctagcagaa
caggctttccggaggcttaagaggagcttcacttcggcccctattctcacgcttcctgac
ccacttcagcagtttgtggtcgagg----------------------tggggcagtcatc
tctcaaaggtcgaagaaagacaacaagctccacccctgtgctttcctgtcacggaaactc
tccccagccgagagaaactatgatgtgggtaacagggagctgttggcaattaaggtggct
ttggaggagtggcgccactggctggagggaaccgagcaccctttcctagtctggaccgat
cataagaaccttcagtacatcagatctgcaagacggctcaactccagacaagccaggtgg
gccctattctttacccgattcaacttcaccctgtcataccgtcccggttctaagaacgct
aaagctgatgctctatcccgcctgtttgattccgatccagctcctcgcactccctcgcta
atcattcccccctcttgtgtagtgggggcagtcacatgggacattgaggagagggtcagg
caggcgagtgctaatgttttggttcccgacggttgcccacggaaccggttgtttgttcct
gaccctcttctctcacaggtaatccattgggcacatacttccctcctctcctgccatcct
ggcgttcgctgcaccatgttcttcattaagcagcggttctggtggccctccatggagagg
tcggtcaaggagtacgtggcagcctgttcagtctgtgcccggaacaagacttcccgtcag
cccccttctggtcttctgcgcccgctcccagtgccacatcgcccctggtctgacatctcg
ttggacttcgtcacagggttgccgccggctcaaggtaacaccactattttgacaattgtg
gatagattttcgaagatggtccactttgtcccgctgcctaagttgccatctgccagagag
acagcagaggcagtgttgttccatgttttccgtctccatggtttccctagggatgttgtg
tcagaccggggcccacagtttacctcacagttttggaaggctttctgctcactcatcggt
gc--cagtcagcctctcttctggatattatccgcagtctaacggccagacggagcggctg
aatcaggagcttgagacctgtctacgctgcctggtgtctcagaaccctgccacgtggagc
acgcatcttatttgggtggagtacgcacacaacactttgcctagttctgctactggtc
>GypsyRT-RH|GyHveE1
cacgtttccaccgtctctttcctgggatttgtcatttcggagaacagcattcagatggac
ccatcaaaggtcagtgcagtcactgagtggcctacaccttccaatcagaaactcatgcaa
cgatttttgggctttgccaatttctacagacgtttcatcagaaactatagttctgtggct
gccccactgcatgctttaacctcccccaaggtgaagttccagtggtcccccctagcagaa
caggctttccggaggcttaagaggagcttcactttggcccctattctcacgcttcctgac
ccacttcagcagtttgtggtcgaggtggaggcttcagatgtgggcgttggggcagtcatc
tctcaaaggttgaagaaagacaacaagctccacccctgtgctttcctgtctcggaaactg
tccccagccggcagaaactatgatgtgggtaacagggaggtgttggcaattaaggtggct
ttgaaggagtggcgccactggctggagggaaccgagcaccctttcctagtctggaccgat
cataagaaccttcagtacatcagatctgcaagacgcctcaactccagacaagccaggtgg
gccctattctttacccgattcaacttcaccctgtcataccgtcccggttctaagaacgct
aaagctgatgctctatcccgcctgtttgattccgatccagctcctcgcactccctcgcta
atcattcccccctcttgtgtagtgggggcagtcacatgggacattgaggagagggtcagg
caggcgagtgctaatgttttggttcccgacggttgcccacagaaccggttgtttgttcct
gaccctcttctctcacaggtcatccactgggcacatacttccctcctctcctgccatcct
ggcgttcgccgcaccatgttcttcattaagcagcggttctggtggccctccatggagagg
tcggtcaaggagtacgtggcagcctgttcagtctgtgcccggaacaagacttcccgtcag
cccccttctggtcttctgcgcccgctcccagtgccacatcgcccctggtctgacatctcg
ttggacttcgtcacagggttgccgccgtctcaaggcaacaccactattttgacaattgtg
gatagattttcgaagatggtccattttgccccgctgcctaagttgccatctgccagagag
acagcagaggcagtgttgttccatgttttccgtctccctggtttccctagggatgttgtt
tcagaccggggcccacagtttacctcacagttttggaaggctttctgctcactcatcggt
gccacagtcagcctctcttctggatatcattctcagtctaacggccagacggagcggctg
aatcaggagcttgagacctgtctacgctgcctggcgtctcagaaccctgccacgtggagc
acgcatcttatttgggtggagtacgcacacaacactttgcctagttctgctactggtc
>GypsyRT-RH|GyNanE1
cacgtttccaccgtctctttcctggaatttgtcatttcggagaacagcattcagatggac
ccatcaaagatcagtgcagtcactgagtggcctacaccttccaatcagaaactcatgcaa
caattttcgggctttgccaatttctacagacgtttcatcagaaactatagttctgtggct
gccccactgcatgctttaacctcccccaaagtgaagctcctgtggtccccgctagcagaa
caggctttccggaggcttaagaggagcttcacttcggcccctattctcacgcttcctgaa
ccactttagcagtttgtggtcgaggttgacgcttcagatgtgggcgttggggcagtcatc
tctcaaaggtcgaagaaagacaacaagctccacccctgtgctttcctgtctcggaaactc
tccccagacgagagaaactatgatgtgggtaacagggagctgttggcaattaaggtggct
ttggaggagtggcgccactggctggagggaaccaagcaccctttcctagtctggaccgat
cataagaaccttcagtacatcagatctgcaaaacgcctcaactccagacaagccagatgg
gccctattctttacccgattcaacttcaccctgtcataccgtcccggttctaagaacgct
aaagctgatgccctatcccgcctgtttgattccgatccagctccttgcactccctcgcta
atcgttcccccctcttgtgtagtgggggcagtcacatgggacattgaggagagggtcagg
caggcgagtgctaatgttttgattcccgacggttgcccacagaaccggttgtttgttcct
gatcctcttctctcacaggtcatccactgggcagatacttccctcctctcctgccatcct
ggtgttcgccgcaccatgttcttcattaagcagcggttctggtggccctccatggagagg
ttggtcaaggagtacgtggcagcctgttcagtctgtgcccggaacaagacttcccgtcag
cccccttctggtcttctgcacccgcttccagagccacattgcccctg-------atctcg
ttggacttcgtcacagggttgccgccgtcttaacgtaacaccactattttgacaattgtg
gatagattttcaaagatggtccactttgtcccgctgcctaagttgccatctgccagagag
acagcagaggcagtgttgttcaatgttttccgtctccatggtttccctagggatgttgtg
tcagaccggggcccacagtttatctcacagttttggaaggctttctgctcacccatcggt
gccacagtcagcctctcttctggatatcatccgcagtctaacggccagacggagcggcta
aatcaggagcttgagacctgtctacgctgcctggtgtctcagaaccctgccacgtggagc
acgcatcttatttgggtggagtacacacacaacactttgcctaatcctgctactggtc
>GypsyRT-RH|GyNcoE1
cacgtttccaccgtctctttcctgggatttgtcatttcggagaacagcattcagatggac
ccatcaaaggtcagtgcagtcactgagtggcctacaccttccaatcagaaactcatgcaa
caatttttgggctttgccaatttctacagacgtttcatcagaaactatagttctgtggct
gccccactgcatgctttaacctcccccaaagtgaagttccagtggtccaccctagcagaa
caggctttccggaggcttaagaggagcttcacttcggcccctattctcacgcttcctgac
ccactttagcagtttgtggtcgaggttgacgcttcagatgtgggcgttggggcagtcatc
tctcaaaggtggaagaaagacaacaagctccacccctgtgctttcctgtctcggaaactc
tccccagacgagagaaactatgaagtgggtaacagggagctgttggcaattaaggtggct
ttggaggagtggcgccgctggctggagggaaccaagcaccctttcctagtctggaccaat
cataagaaccttcagtacatcagatctgcaaaacgcctcaactctagacaagccagatgg
gccctattctttacccgattcaacttcaccctgtcataccgtcccggttctaagaacgct
aaagctgatgccctatcccgcctgtttgattccgatccagctcctcgcactccctcgcta
atcattcccccctcttgtgtagtgggggcagtcacatgggacattgaggagagggtcagg
caggcgagtgctaatgttttggttcccgacggttgcccacagaaccggttatttgttcct
gacactcttctctcacaggtcatccactgggcacatacctccctcctctcctgccatcct
ggtgttcgctgcaccatgttcttcattaagcagcggttctggtggccctccatggagagg
ttggtcaaggagtacgtggcagcctgttcag-caggggccggaacaagacttcccatcag
cccccttctggtcttctgcgcccgcttccagtgccacatcgcccctg-------atctcg
ttggacttcgtcacagggttgccgccgtctcaaggtaacaccactattttgtcaattgtg
gatagattttcaaagatggtccactttgtcccgctgcctaagttgccatctgccagagag
acagcagaggcagtgttgttccatgttttccgtctccatggtttacctagggatgttgtg
tcagaccggggcccacagtttacctcacagttttggaaggatttctgctcacccatcagt
gccacagtcagcctctcttctggatatcatccgcagtctaacggccagacggagcggctg
aatcaggagcttgagacctgtctacgctgcctggtgtctcagaaccctgccacgtggagc
acgcatcttatttgggtggagtacacacacaacactttgcctaattctgctactggtc
>GypsyRT-RH|GyDmaE1
cacgtttccaccgtctctttccttggatttgtcatatcggagaacagcattcagatggac
acgtcaaaggtcagtgcagtcactgagtggcctacaccttccaatcaaaaacttatgcaa
cgatttttgggctttgccaatttctacagacgtttcatcagaaactatagttctgtggct
gccccactgcatgctttaacctcccccaaggtgaagttccagtggtcccccctagcagaa
caggctttccggaggcttaagaggagcttcacttaggcccctattctcacgcttcctgac
ccacttcagcagtttgtggtcgaggtcgacacttcagatgtgggcgttggggcagtcatc
tctcaaaggtcgaagagagacaacaagctccacccctgtgctttcctgtctcggaaactc
tccgtagccgagataaactatgatgtgggtaacagggagctgttggccatcaaggtggct
ttggaggagtagcgccactggctggagggagccgagcaccctttcctagtctggaccgat
cataagaaccttcagtacatcagatctgcaaaacgcctgaactctagacaagccaggtgg
gccctattctttacccgattcaacttcactctgtcataccatcccggttctaagaatgct
aaagctgatgccctatcccgcctg-----ttccgatccagctcctcgcactccctcgcta
atcattcctccctcttgtgtagtggggtcagtcacatgggacattgaggagtgggtcagg
cagttgagtgctaatattctggttcccgacggttgcccacagaaccggttgtttgttcct
gacccccttctctcacaggtcatccactgggcacatacttccctcctctcctgccatcct
ggcgttcgccgcaccatgttcttcattatgcagcggttttggtggccctccatgcagaag
tcggtcaaggagtacgtggcagcctgttcagtctgtgcccggaacaagacttcccgtcag
cccccttctggtcttctgcgcccgcttccagtgccacatcgcccctggtctgacatatcg
ttggacttcgtcacagggttgccgccgtcccaaggtaacaccactatattgacaattgtg
gatagattttcgaagatggtccactttgtcccgctg---aagttgccatctgccagagag
acagcagaggcagtgttgttccatgttttccgtctccatggtttccctagggatgttgtg
tcagaccggggtccacagtttacctcacagttttggaaggctttctgctcgctcatcggt
gccacagtcagcctctcttctggatatcatccgcagtctaacggccagacggagcggctg
aatcaggagcttgagacctgtctactctgcctggtgtctcagaaccctgccatgtggagc
acgcatctgatttgggtggagtacgcacacaacactttgcctagttct----------
>GypsyRT-RH|GyPmaE1
cacgtttccaccgtctcttttctgggatttgtcatttcggagaacagcattcagatggac
ccatcaaaggtcagtgcagtcactgagtggcctagaccttccaatcagaaacttatacaa
cgatttttgggctttgccaatttctacagatgtttcatcagaaactatagttctgtggct
gccccactgcatgctttaacctacccaaaggtgaagttccagtggtcccacctagcagaa
caggctttccggaggcttaagaggagcttcacttcggcccctattctcacgcttcctgac
ccacttcagcagtttgtggtcaaggttgacgcttcagatgtgggcgttggggcagttatt
tctcaaaggtcgaagaaagacaacaagctccacccctgtgctttcctgtctctgaaactt
tccccagccgagagaaactatgatgtgggtaacagggagctgttggcaattaaggtggct
ttggaggagtggtgccactggttggagggaactgagcaccctttcctcgtctggaccgat
cataagcaccttcagtacatcagatctgcaaaatgcctcaactctag--aagccaggtgg
gccctattctttacccgattcaacttcagccggtcataccgtcccagttctaagaacgct
aaagctgatgctctatcccgcctgtttgattccgatccagctcctcgcactccctcgcta
atcattcccccctgttgtgtagtgggggcagtcacatgggacattgaagagagggtcaag
cagacgaatgccaatgttttggttcccgacggttgcccacagaaccggttgtttgttcct
gaccttcttctctcacaggttatccattgggcgcatacttccctcctctcctgccatcca
ggcgttcgccgcaccatgttcttcattaagcaacggttttggtggcccttcatggagagg
tcggtcaaggagtatgtggcagcctgttcagtctgtgcctggaacaagacttcctgtcag
cccccttctggtcttctgcgcccacttccagtgccacatcgcccctggtctgacatctcg
ttggacttcgtcacagggttgccgccatctcaaggtaacaccactattttgacaattgtg
gatagtttttcgaagatggtccactttgtcccgctgcctaagttgccatatgccagagag
acagcaaaggcagtgttgttccatgttttccgtctccatggtctccctagggatgttgtg
tcagaccggggcccaaagtttacctcacagttttggaaggctttctgctcactcatcggt
gccacagtcagcctctcttctggatatcattcacagtctaacggccaggcggagcggctg
aatcaggagcttgagacctgt-tacgctgcctggtgtctcagaaccctgccacgtggagc
acacatcttatttgggtggagtacgcaaacaacactttgcctggttctgcaactggtc
>GypsyRT-RH|GyTeuE1
cacgtttccaccgtctctttcctgggatttgtcatttcggagaacagcattcagatggac
ccatcaaaggtcagtgcagtcacggagtggcctacaccttccaatcagaaacttttgcaa
cgatttttgggctttgccaatttctacagacgtttcatcagaaactatagttctgtggct
gctccactgcatgctttaacctcccccaaggtgaagttccagtggtcccccctagctgaa
cagactttccggaggcttaagaggagcttcacttcggcccctattctcacgcttcctgac
ccacttcagcagtttgtggttgaggttgacgcttctgatgtgggcgttggggcagtcatc
tctcaaaggtcgaagagagacaacaagctccacccctgtgctttcctgtctcggaaactc
tccccagccgagagaaactatgatgtgggtaacagggagctgttggccattaaggtggct
ttggaggagtggcgccattggctggagggagccgagcaccctttcctagtctggaccgat
cataagaaccttcagtacatcaggtctgcaaagcgcctcaactccagacaagccagatgg
gccctattctttacccgattcaacttcactctgtcataccgtcccggttctaagaacgct
aaagctgatgccctatcccgcctgtttgattccgatccagctcctcgcaccccctcgcta
atcattcctccctcttgtgtagtgggggcagtcacatgggacattgaggagagggtcagg
caggcgagtgctaatgttttggttcccgacggttgtccacagaaccggttgtttgttcct
gacccccttctctcccaggtcatccactgggcacatacttccctcctctcctgccatcct
ggcgttcgccgcaccatgtacttcattaagcagcggttctggtggtcctccatggagaag
tcggtcaaggagtacgtggcagcctgttcagtctgtgcccggaacaagacttcccgccag
cgcccttctggtctcctacgtcccct----------------------------------
------------------------------------------------------------
------------------------------------------------------------
------------------------------------------------------------
------------------------------------------------------------
------------------------------------------------------------
------------------------------------------------------------
----------------------------------------------------------
>GypsyRT-RH|GyNroE1
------------------------------------------------------------
------------------------------------------------------------
------------------------------------------------------------
------------------------------------------------------------
------------------------------------------------------------
------------------------------------------------------------
------------------------------------------------------------
------------------------------------------------------------
------------------------------------------------------------
------------------------------------------------------------
----ca------------------------------------------------------
---------cgtttccaccgtctctttgatacgggctctgaccattctccccccactact
atcctgcctccctcatgtatggtgggtgctgttacctgggctattgaggagagggtcaga
gaagcaaatgttggtaacccagggccgaatggttgccctcagaacaggttgtttgtgccc
tctcctcttcgctctcaggtcatccactgggctcatgcgtcccctctctcctgccatccg
gggatcaaacggaccatgtttgtgttcaagcaacgcttctggtggcccaagatggagagt
gaagtgggggagtatgttgctgcatgcccggtgtgtgctcggaacaaagtttgtcgtcgg
ccatctcctggtctccgacgtccccttcctgtacctactcgcccttggtcggatgtctct
ctggactatgtaacgggtcttcccctgtcccaaggtaacacaaccattttgaccattgtc
gacagattctcaaagttggtgcactttgttcctctgcccaagttaccctctgccaaggaa
acagcggaggttgtcctgtccaatgttttccggttacatggcttccctaaagatgttgtg
tcggatcgtggtccccagtttgtctccaagttttggaaggagttctgtgctctcctgggt
gccaccgttagcctctcctccggccttcaccctcagtccagcggacagaccgagcggctc
aaccaggagttagagaccggtctgcggtgtctcgtctctcagaaccccactacttggagt
aagaatcttatctgggttgaataagcgcacaacacatagccttgctcttctactggtc
>GypsyRT-RH|Nco-864#LTR/Gypsy
cacgtcagttccacttcatttctgggtttcatcctgggtcctnaccaaatccagatggat
cctgctaaggtgagcgctgtggctgattggcccacaccctcttccaggaaaaaagtccaa
cagttcctcggatttgcaaacttctacagnaagttcgttaggaattttagtnctattgcc
gcacctatgcatgtactcacctctccttctgttcagtttgtgtggagtccccaggcagac
caagccttccggaagctaaggagagtgttcacnacggcnccngtncttaccgtcccggac
ccccagcgacagttcgcggtggaggtggacgcctccaacgngggnatnggagcggtcctc
tcncagaggncnaccaaagacagcaagctccatccatgcgcctacctntcccgtaagttg
nccgcggctgagcgaaactacgatgtaggcgacaaggagttgctagcggtcaaggcagca
ctggangagtggaggcactggctagagggggcagagcagccctttattgtttggacagac
cacaagaacttggagtacatnngcaaggccaagaggctaaactcacgncagncncgntgg
accttattcttcgataggtttaacttcactctctccttcgtcctgggctcacagaacgcn
aaaccagacgcgctgtcanggctctntgacccagaggc----------------------
------------------------------------------------------------
------------------------------------------------------------
------------------------------------------------------------
------------------------------------------------------------
------------------------------------------------------------
------------------------------------------------------------
------------------------------------------------------------
------------------------------------------------------------
------------------------------------------------------------
------------------------------------------------------------
------tcta--------------------------------------------------
------------------------------------------------------------
----------------------------------------------------------
>GypsyRT-RH|GyLnuG1
cccgcagccacg-tttcttttctgggacacattgtaaccgccaaccaggtacagatgggc
ccttccaaggttagtgctgtggctaattggcccacactaaccaacaagaagaaggtgcaa
cagttcatagggtttggaaactgttatcataagtttatccggaactttagctctgt----
------------------------------------------------------------
------------------------------------------------------------
------------------------------------------------------------
------------------------------------------------------------
------------------------------------------------------------
------------------------------------------------------------
------------------------------------------------------------
------------------------------------------------------------
------------------------------------------------------------
------------------------------------------------------------
------------------------------------------------------------
--gtcgttatgctccaaggtaatccactgggctcacacctc-aagctcacatgtcatcca
ggtatccggcgaacgatgttcaccataaggcagcgtttctggtggccagccatggtgaag
gaggtgacggaatacgtggctgcctgtcccgtgtgcacccgtaacaagacctcatccctg
gctccgatgggtctacttcagcatctgcccgtgccccaacgcccttggtcccatatctcg
ctggacttcgtcaccggactaccgtcttctaagggtaacactgccgttctgacggtagta
gaccgtttcaccaagatggttcactttatccctctgttaacatgacctc-----------
-cggcagaggtcatgttaacccacgtattcaggattcatggtttccccagtgatgtggtg
tccgaccgaggtccccagttcatctccgtcttctggagggaattctgccgggtcctaggt
gccaccgtcagcctgtcttccggctaccacccccagtccaatggccagacagaacgccta
aatcaggacctcgagacctgcctcaggtgcctcgtgtcccagagcccgaggtcatggggc
gatcaactcacctggggggaatactcccacaatactcttccctcagcttctacaggcc
>GypsyRT-RH|Nco_99#LTR/Gypsy
-----------------------------------------------gcgcggcttcggc
cattctgtcacaagtggcgtcgacaaaaaatacgtacattgaaaaaaaaagttgattctg
taaattgcaagggtagcactgtctcgc--------cgttccaagcaatagcccatggagt
tcaccatctctcctggtccctaagccggctaagacgc------------cgcgtttttgt
aacgattaccgtaaactaaatgccgttacaaaaccagtcctgcttccacggatggatgac
tgtgtggaccgtgtgggttctgctaaatatgtcacaaagttggacctcttaaagggactc
actaagcgtgctgctgaaatcagtggagtatactgttatgccgtttgggttgagaaattt
ccagctgctgatgaacagggggaactgtgaagtttg-----------------------t
ctggatgatcgattcatctacctggcgaacatctggagactctgagtgtatttgatcgtt
tgcgttcagcttcccacactcaatttggctaaatgtgt----------------------
atagtctttttggagatggctggtattaccgtgggtttcagaaatgtctctgatattgtg
atcctaaagtccctttaccgtcgttatgttggctttcgggccgccaaggccctctgcagt
gccccggtacttgctgctccaaacttcacccgcccttttaagctggaggtagacgcgagt
gcgctaggtgcgggcgcagtactcctgcaggaggatgagcgggac---------------
------------------------------------------------------------
------------------------atttatcatctggtctgttacttttcgaagagttca
agaaacaccagcttcattacagtatgtgccaactgtga-------------ttttctcag
atcacaatcctctcgttttctgtctcggatgcagaacagcaaccaccgccttatgtgttt
cc---ttttgctacaggatttcaacgtccaaat---------------------------
-----------------------------------------------ttgctacaagaag
ggggttgataatgttatggctgatgtctgtccaggtccctgtgaatccaacantgaaa--
--------------------gccgtctgtcattttgacagatttcaaccaactcagaaca
gc----gccaaagtttccccgcag------cagggctccggt------------------
------------------------------------------------------------
----------------------------------------------------------
>GypsyRT-RH|Nco-296#LTR/Gypsy
------------------------------------------------------------
------------------------------------------------------------
-------------------------------tcgtccgccgctccgacagtccttgggcc
tcccccctacacgtcgtccccaagccgaacggcggnt------------nccgcccgtgc
ggggattaccgccgnctcaacgacgccactacgcctgatccggtgccgcacattcaggac
ttctcggcgcatctggccggtacgncggtgttttccaaggtggacctggtgcgtggnatg
caccccctggacgtccccaagacaggagttcctgcggatgccttttgggctcaagaactt
ccagcgcctgatggattcg-----------------gacctgccgttcgtgttcgtctac
ctcgacgaccgccagcgcttcagtgngagcacctgtcncacctccgagttttcgcgcggc
tcagcgaacacggggatcatcaatcctgcaaagtgccttcctggggaccgcgtcagcccg
gtcgtctttctggggatggtgacttctaccaccgtttccgcccgggccgcgcacatcatg
aaggcaagacccccgtcc------------------------------------------
-------------------------aggcgatcgactggacggcagaggcggacgtctg-
------------------------------------------------------------
--------------------ctttcgccgaggtcaagaccgcgttggctcaggcggcttt
gctggcgcacccatcatctacggctcccatctccatca-----------------ccacg
gacgcgtcggactacgcggtcgggcagtgcacgagcagtgggtggagggccctttttcag
ccgccagctgacgcccagagaacgcaggtacagcgcttttgaccgtgagctcctcggtct
tttggccgtg---cggcacttccgtttcntgctggaaggccgggagttacggcgtttgtc
gacca-------caagccgctcactttcgccatgtctaaag---------tggcggagcc
ttggtcggcgcgtcagcagcggcagtttcctacatctccgagttcaccacagacatta--
-------------------------------------------------agcacgtggct
ggca--tcgaacctggttgcngat------tgcctctccagagtcgtaatcg--------
------------------------------------------------------------
----------------------------------------------------------
>GypsyRT-RH|GyCmaRT1
------------------------------------------------------------
------------------------------------------------------------
------------------------------------------------------------
------------------------ctaagggatgagtttggatgacgtgctctgcttttc
taagacctttca---------tgacgacttgagtcggcgctgccttcgagaacatggggt
c-----------------------------------------------------------
----------------------------------------------------------aa
gctacgtccaaacaaatgtgtctggtcaggtatttagggcgcctagtgaccagggaaggt
------------------------------------------------gtccagatagac
cctaaa------------------------------------------------------
------accttgaggcagttcagatttaa-------------------------------
------------------------------------------------------------
------------------------------------------------------------
------------------------------------------------------------
------------------------------------------------------------
-------------------------------------------------------agaaa
agagagccaaagaatgttggaga-------------------------------------
-----agttagagcgc-------------------------tccttgggtttctgggctt
tagaactttcatacaggacttttctag---gatagccaggccactgttcaactaatagag
ggccc-------taaagagtctagccagac-----------------attcaccacagct
agagctaa------ccagcccaaga---------------------ccacaaataatg--
------------------------------------------------------------
------gacagttttcatccaaag------catctgtccagtg---------gacatcag
aacacggtgctgctaaccagtccacccattctggcttaccaagact--------------
----------------------------------------------------------
>GypsyRT-RH|GyGacRT1
------------------------------------------------------------
------------------------------------------------------------
------------------------------------------------------------
------------------------ctaagggatgagtttggatgacgtgctctgcttttc
taagacctttca---------tgacgacttgatttggcgccaccttcgagaacatggggt
c-----------------------------------------------------------
----------------------------------------------------------aa
gctacgtccaaacaaatgtgtctggtcaggtatgtagggcgcctagtgaccagggaaggt
------------------------------------------------gtccagatagac
cctaaa------------------------------------------------------
------accttgaggcagttcagatttaa-------------------------------
------------------------------------------------------------
------------------------------------------------------------
------------------------------------------------------------
------------------------------------------------------------
-------------------------------------------------------agaaa
agagagccaaagaatgttggaga-------------------------------------
-----agttagagcgc-------------------------tccttgggtttctgggctt
tagaactttcatacaggacttttctag---gatagccaggccactgttcaactaatagag
ggccc-------taaagagtctagccagac-----------------attcaccacagct
aaagctaa------ccagcccaaga---------------------ccacaaataatg--
------------------------------------------------------------
------gacagttttcatccaaag------cacctgtccagtg---------gacatcag
aacacggtgctgctaaccagtccacccattctggcttacccggact--------------
----------------------------------------------------------
>GypsyRT-RH|GyHveRT1
------------------------------------------------------------
------------------------------------------------------------
------------------------------------------------------------
------------------------ctaagggatgagtttggatgacgtgctctgcttttc
taagacctttca---------tgacgacttgagtcggcgccgccttcgagaacatggggt
c-----------------------------------------------------------
----------------------------------------------------------aa
gctacgtccaaacaaatgtgtctggtcaggtatttagggcgcctagtgaccagggaaggt
------------------------------------------------gtccagatagac
cctaaa------------------------------------------------------
------accttgaggcagttcagatttaa-------------------------------
------------------------------------------------------------
------------------------------------------------------------
------------------------------------------------------------
------------------------------------------------------------
-------------------------------------------------------agaaa
agagagccaaagaatgttggaga-------------------------------------
-----agttagagcgc-------------------------tccttgggtttctgggctt
tagaaccttcatacaggac-tttctag---gatagctaggccactgttcaactaatagag
ggccc-------taaagagtctagccagac-----------------attcaccacagct
agagctaa------cctgcccaaga---------------------ccacaaataatg--
------------------------------------------------------------
------gacagttttcatccaaag------cacctgtccagtg---------gacatcag
aacacggtgctgctaaccagtccacccattctggcttacccggact--------------
----------------------------------------------------------
>GypsyRT-RH|GyPscRT1
------------------------------------------------------------
------------------------------------------------------------
------------------------------------------------------------
------------------------ctaagggatgagtttggatgacgtgctctgcttttc
taagacctttca---------tgacgacttgagtcggcgccgccttcgagaacatggggt
c-----------------------------------------------------------
----------------------------------------------------------aa
gctacgtccaaacaaatgtgtctggtcaggtatttagggcgcctagtgaccagggaaggt
------------------------------------------------gtccagatagac
cctaaa------------------------------------------------------
------accttgaggcagttcagatttaa-------------------------------
------------------------------------------------------------
------------------------------------------------------------
------------------------------------------------------------
------------------------------------------------------------
-------------------------------------------------------agaaa
agagagcccaagaatgttggaga-------------------------------------
-----agttagagcgc-------------------------tccttgggtttctgggctt
tagaaccttcatacaggac-tttctag---gatagctaggccactgttcaactaatagag
ggccc-------taaagagtctagccagac-----------------attcaccacagct
agagctaa------cctgcccaaga---------------------ctacaaataatg--
------------------------------------------------------------
------gacagttttcatccaaag------cacctgtccagtg---------gacatcag
aacacggtgctgctaaccagtccacccattctggcttacccggact--------------
----------------------------------------------------------
>GypsyRT-RH|GyDmaRT1
------------------------------------------------------------
------------------------------------------------------------
------------------------------------------------------------
------------------------ctaagggatgagttttgatgacgtgctctgcttttc
taagacctttcatgaccacgttgacgacttgagtcggtgccgccttcaaagaaa------
------------------------------------------------------------
------------------------------------------------------------
--------caaagaaatgtgtcaggtcaggtatttagggcgcctagtgaccagggaaggt
------------------------------------------------gtccagatagac
cctaaa------------------------------------------------------
------accttgaggcagttcagatttga-------------------------------
------------------------------------------------------------
------------------------------------------------------------
------------------------------------------------------------
------------------------------------------------------------
-------------------------------------------------------agaat
agagagccaaagaatgttggaga-------------------------------------
-----agttagagcgc-------------------------tccttgggtttctaggctt
tagaaccttcatacaggacttttctag---gatagccaggccactgttcaactaatagag
ggtcc-------taaagagtctagccagac-----------------agtcaccacagct
agagctaacaagaccaagcccaaga---------------------ccacaaataatg--
------------------------------------------------------------
------gacagctttcatccaaag------cacctgtccagtg---------gacatcag
aacacggtgctgctaaacagtccacccattctggcttacccggact--------------
----------------------------------------------------------
>GypsyRT-RH|GyGgiRT
------------------------------------------------------------
------------------------------------------------------------
--------------------tccattcggccttaccaacgccccagcggcatttcaaagg
tgcatggagggagtccttggcgatctaagggatgagtttggatgacgtgctctgcttttc
taagacttttcatgaccacgttgacaacttgagtcggctccgccttcgagaacatggggt
c-----------------------------------------------------------
----------------------------------------------------------aa
gctacgtccaaacaaatgtgccaggtcaggtatttagggcgcctagtgacaagggaaggt
------------------------------------------------gtccagatagag
cctaaa------------------------------------------------------
------accttgaggcagttcagatttaa-------------------------------
------------------------------------------------------------
------------------------------------------------------------
------------------------------------------------------------
------------------------------------------------------------
-------------------------------------------------------agaaa
agagagccaaagaatgttggaga-------------------------------------
-----agttagagcgc-------------------------tccttgggtttctgggctt
tagaaccttcatacaggactattctag---gatagccaggccactgttcaactaatagag
ggccc-------taaagagtctagccagac-----------------attcaccacagct
agagctaacaagaccaagcccaaga---------------------ccacaaataatg--
------------------------------------------------------------
------gacagctttcatccaaag------cacctgtccagtg---------gacatcag
aacacggtgctgctaaccagtccacccattctggcttacccgaact--------------
----------------------------------------------------------
>GypsyRT-RH|GyTeuRT1
------------------------------------------------------------
------------------------------------------------------------
--------------------gccattcggccttaccaacgccccagcggcatttaaaagg
tgcatggagggagtccttggcgatctaagggatgaatttggatgacgtgctctgcttttc
taagaactttcatgaccacgttgacgacttgagtcggcgccgccttcgagaacatggggt
c-----------------------------------------------------------
----------------------------------------------------------aa
gctacgtccaaacaaatgtgtcaggtcaggtatttagggcgcctagtgaccagggaaggt
------------------------------------------------gtccagatagac
cctaaa------------------------------------------------------
------accttgaggcagttcagatttaa-------------------------------
------------------------------------------------------------
------------------------------------------------------------
------------------------------------------------------------
------------------------------------------------------------
-------------------------------------------------------agaaa
agagagccaaagaatgttggaga-------------------------------------
-----agttagagcgc-------------------------tccttgggtttctgggctt
tagaaccttcatacaggacttttctag---gatagccaggccactgttcaactaatggag
ggccc-------taaagagtctagccagac-----------------attcaccacagct
agagctaacaagaccaagcccaaga---------------------ccacaaataatg--
------------------------------------------------------------
------gacagctttcatccaaag------cacctgtccagtg---------gacatcag
aacacggtgctgctaaccagtccacccattctggcttacccggact--------------
----------------------------------------------------------
>GypsyRT-RH|GyTniRT1
------------------------------------------------------------
------------------------------------------------------------
--------------------tccattcggccttaccaacgccccagaggcatttcaaagg
tgcatggagggagtccttggcgatctaagggatgagtttggatgacgtgctctgcttttc
taagacctttcatgaccacgttgacgacttgagtcggcgccgccttcgagaacatggggt
c-----------------------------------------------------------
----------------------------------------------------------aa
gctacgtccaaacaaatgtgtcaggtcaggtatttagggcgcctagtgaccagggaaggt
------------------------------------------------gtccagatagac
cctaaa------------------------------------------------------
------gccttgaggcagttcagatttaa-------------------------------
------------------------------------------------------------
------------------------------------------------------------
------------------------------------------------------------
------------------------------------------------------------
-------------------------------------------------------agaaa
agagagccaaagaatgttggaga-------------------------------------
-----agttagagcgc-------------------------tccttgggtttctgggctt
tagaaccttcatacaggacttttctat---gttagccaggccactgttcaactaatagag
ggccc-------taaagtgtctagccagac-----------------attcaccacagct
agagctaacaagaccaagcccaaga---------------------tcacaaataatg--
------------------------------------------------------------
------gacagctttcatccaaag------cacctgtccagtg---------gacatcag
aacacggtgctgctaaccagtccacccattctggcttacccggact--------------
----------------------------------------------------------
>GypsyRT-RH|GyLnuRT1
------------------------------------------------------------
------------------------------------------------------------
------------------------------------------------------------
------------------------ctaagggatgagtttggatgacgtgctctgcttttc
taagacctttcatgaccacgttgacgacttgagtcggcgccgccttcgagaacatggggt
c-----------------------------------------------------------
----------------------------------------------------------aa
gctacgtccaaacaaatgtgtcatgtcaggtatttagggcgtctagtgaccagggaaggt
------------------------------------------------gtccagatagac
cctaaa------------------------------------------------------
------accttgaggcagttcagatttaa-------------------------------
------------------------------------------------------------
------------------------------------------------------------
------------------------------------------------------------
------------------------------------------------------------
-------------------------------------------------------agaaa
agagagccaaataatgttggaga-------------------------------------
-----agttagagcgc-------------------------tccttgggtttctgggctg
tagaaccttcatacaggacttttctag---gatagccaggccactgttcaactaatagag
ggccc-------taaagagtctagccagac-----------------attcaccacagct
agagctaacaagaccaagcccaaga---------------------ccacaaataatg--
------------------------------------------------------------
------gacagctttcatccaaag------cacctgtccagtg---------gacatcag
aacacggtgctg--------------cattctggcttacccgaact--------------
----------------------------------------------------------
>GypsyRT-RH|GyPguRT1
------------------------------------------------------------
------------------------------------------------------------
------------------------------------------------------------
------------------------ctaagggatgagtttggatgacgtgctctgcttctc
taagacctttcatgaccacgttgacgacttgagtcggcgccgccttcgagaacatagggt
a-----------------------------------------------------------
----------------------------------------------------------aa
gctacgtccaaacaaatgtgtcaggtcaggtatttagggcgcctagtgaccagggaaggt
------------------------------------------------gtccagatagac
cctaaa------------------------------------------------------
------accttgaggcagttcagatttaa-------------------------------
------------------------------------------------------------
------------------------------------------------------------
------------------------------------------------------------
------------------------------------------------------------
-------------------------------------------------------agaaa
agagagccaaagaatgttggaga-------------------------------------
-----agttagagcac-------------------------tccttgggtttctgggctt
tagaaccttcatacaggacttttttag---gatagccaggccactgttcaactaatagag
ggccc-------taaagaatctagccacac-----------------attcaccacagct
agagctaacaagaccaagcccaaga---------------------ccacaaataatg--
------------------------------------------------------------
------gacagctttcatccaaag------cacctgtccagtg---------gacatcag
aacacggtgctg--------------cattctggcttacccggact--------------
----------------------------------------------------------
>GypsyRT-RH|GyLsqRT1
------------------------------------------------------------
------------------------------------------------------------
--------------------tccattcggccttaccaacgccccagtggcatttcaaagg
tgcatggagggagtccttggcgatctaagggatgagtttggatgacgtgctctgcttttc
taagacctttcatgaccacgttgacgacttgagtcggcgccgccttcgagaacatggggt
a-----------------------------------------------------------
----------------------------------------------------------aa
gctacgtccaaacaaatgtgtcaggtcaggtatttagggcgcctagtgaccagggaaggt
------------------------------------------------gtccagatagac
cctaaa------------------------------------------------------
------accttgaggcagttcagatttaa-------------------------------
------------------------------------------------------------
------------------------------------------------------------
------------------------------------------------------------
------------------------------------------------------------
-------------------------------------------------------agaaa
agagagccaaagaatgttggaga-------------------------------------
-----agttagagcgc-------------------------tccttgggtttctgggctt
tagaaccttcatacaggacttttctag---gatagccaggccactgttcaactaatagag
ggccc-------taaagagtctagccagac-----------------attcaccacagct
agagctaacaagaccaagcccaaga---------------------ccacaaataatg--
------------------------------------------------------------
------gacagctttcatccaaag------cacctgtccagtg---------gacatcag
aacacggtgctg--------------cattctggcttacccgaact--------------
----------------------------------------------------------
>GypsyRT-RH|GyTbeRT1
------------------------------------------------------------
------------------------------------------------------------
--------------------tccattcggccttaccaatgccccagcggcatttcaaagg
tgcatggagggagtccttggcgatctaagggatgagtttggatgacgtgctctgcttttc
taagacctttcatgaccacgttgacgacttgagtcggcgccgccttcgagaacatggggt
c-----------------------------------------------------------
----------------------------------------------------------aa
gctacgtccaaacaaatgtgtcaggtcaggtatttagggcacctagtgaccagggaaggt
------------------------------------------------gtccagatagac
cctaaa------------------------------------------------------
------accttgaggcagttcagatttaa-------------------------------
------------------------------------------------------------
------------------------------------------------------------
------------------------------------------------------------
------------------------------------------------------------
-------------------------------------------------------agaaa
agagagccaaagaatgttggaga-------------------------------------
-----agttagagcgc-------------------------tccttgggtttctgggctt
tagaaccttcatacaggacttttctag---gatagccaggccactgttcaactaatagag
ggccc-------taaagagtctagccagac-----------------attcaccacagct
agagctaacaagaccaagcccaaga---------------------ccacaaataatg--
------------------------------------------------------------
------gacagctttcatccaaag------cacctgtccagtg---------gacatcag
aacacggtgctg--------------cattctggcttacccgaact--------------
----------------------------------------------------------
>GypsyRT-RH|GyLlaRT1
------------------------------------------------------------
------------------------------------------------------------
------------------------------------------------------------
------------------------ctaagggatgagtttggatgacgtgctctgcttttc
taagaactttcaagaccacgttgacgacttgagtcggcgccgccttcgagaacatggggt
c-----------------------------------------------------------
----------------------------------------------------------aa
gctacgtccaaacaaatgtgtcaggtcaggtatttagggcgcctagtgaccagggaaggt
------------------------------------------------gtccagatagac
cctaaa------------------------------------------------------
------accttgaggcagttcagatttaa-------------------------------
------------------------------------------------------------
------------------------------------------------------------
------------------------------------------------------------
------------------------------------------------------------
-------------------------------------------------------agaaa
agagagccaaagaatgttggaga-------------------------------------
-----agttagcgcgc-------------------------tccttgggtttctgggctt
tagaaccttcatacaggacttttctag---gatagccaggccactgttcaactaatagag
ggccc-------taaagagtctagccagac-----------------atttaccacagct
agagctaacaagaccaagcccaaga---------------------ccacaaataatg--
------------------------------------------------------------
------gacagctttcatccaaag------cacctgtccagtg---------gacatcag
aacacggtgctgctaaccagtccacccattctggcttacccggact--------------
----------------------------------------------------------
>GypsyRT-RH|GyNanRT1
------------------------------------------------------------
------------------------------------------------------------
------------------------------------------------------------
------------------------ctaagggatgagtttggatgacatggtctgcttttc
taagacctttcatgaccacgttgaggacttgagtcggcgccgccttcgagaacatggggt
c-----------------------------------------------------------
----------------------------------------------------------aa
gctacgtccaaacaaatgtgtccggtcaggtatttagggcgcctagtgaccagggaaggt
------------------------------------------------gtccagatagac
cctaaa------------------------------------------------------
------accttgaggcagttcagatttaa-------------------------------
------------------------------------------------------------
------------------------------------------------------------
------------------------------------------------------------
------------------------------------------------------------
-------------------------------------------------------agaaa
agagagccaaagaatgttggaga-------------------------------------
-----agttagagcgt-------------------------tccttgggtttctgtgatt
tagaaccttcatacaggacttttctag---gatagccaagccactgttcaactaatagag
ggccc-------taaagagtctagccagac-----------------attcaccacagct
agagctaacaagaccaagcccaaga---------------------ccacaattaatg--
------------------------------------------------------------
------gacagctttcatccaaag------cacctgtccagtg---------gacatcag
aacacggtgctgctaaccagtccacccattctggcttacccggact--------------
----------------------------------------------------------
>GypsyRT-RH|GyNroRT1
------------------------------------------------------------
------------------------------------------------------------
------------------------------------------------------------
------------------------ctaagggatgagtttggatgacgtgctctgcttttc
taagacctttcatgaccacgttgacaacttgagtcggcgccgccttcgagaacatggggc
c-----------------------------------------------------------
----------------------------------------------------------aa
gctacgtccaaacaaatgtgtcaggtcaggtattta-ggcgcttagtgaccagggaaggt
------------------------------------------------gtccagatagac
cctaaa------------------------------------------------------
------accttgaggcagttcagatttaa-------------------------------
------------------------------------------------------------
------------------------------------------------------------
------------------------------------------------------------
------------------------------------------------------------
-------------------------------------------------------agaaa
agagagacaaagaatgttggaga-------------------------------------
-----agttagagcgc-------------------------tccttgggtttctgggctt
tagaaccttcatacaggacttttctag---gatagccaagccactgttcaactaatagag
ggccc-------taaagagcctagccagac-----------------attcaccacagct
aaagctaacaagaccaagcccaaga---------------------ccacaaataatg--
------------------------------------------------------------
------gacagcgttcatccaaag------cacctgtccagtg---------gacatcag
aacacggtgctgctaaccagtccacccattctggcttacgcggact--------------
----------------------------------------------------------
>GypsyRT-RH|GyNcoRT1
------------------------------------------------------------
------------------------------------------------------------
------------------------------------------------------------
------------------------ctaagggatgagtttggatgacgtgctctgcttttc
taagacctttcatgaccacgttggcaacttgagtcggagccgccttcgagaacatggggt
c-----------------------------------------------------------
----------------------------------------------------------aa
gctacgtccaaacaaatgtgccaggtcaggtatttagggcgcttagtgacaagggaaggt
------------------------------------------------gtccagatagac
cctaaa------------------------------------------------------
------accttgaggcagttcagatctaa-------------------------------
------------------------------------------------------------
------------------------------------------------------------
------------------------------------------------------------
------------------------------------------------------------
-------------------------------------------------------agaaa
agagagccaaagaattttggaga-------------------------------------
-----agttagagcgc-------------------------tccttgggtttctgggctt
tagaaccttcatacaggacttttctag---gatagccaggccactgttcaactaatagag
ggccc-------taaagagtctagccagac-----------------attcaccacagct
agagctaacaagaccaagcccaaga---------------------ccacaaataatg--
------------------------------------------------------------
------gacagctttcatccaaag------cacctgtccagtg---------gacatcag
aacacggtgctgctaaccagtccacccactctggcct------act--------------
----------------------------------------------------------
>GypsyRT-RH|GyPanRT1
------------------------------------------------------------
------------------------------------------------------------
------------------------------------------------------------
------------------------ctaagggatgagtttggatgacgtgctctgcttttc
taagacctttcatgaccacgttggctacttgaatccgcgccgccttcgagaacatggggt
c-----------------------------------------------------------
----------------------------------------------------------aa
gctacgtccaaacaagtgtgtcaggtcaggtatttagggcgcctagtgaccagggaaggt
------------------------------------------------g-ccagatagac
cctaaa------------------------------------------------------
------accttgaggcagttcagatttaa-------------------------------
------------------------------------------------------------
------------------------------------------------------------
------------------------------------------------------------
------------------------------------------------------------
-------------------------------------------------------agaaa
agagagccaaagaatgttggaga-------------------------------------
-----aattacagcgc-------------------------tccttgggtttctgggctt
tagaaccttcatacaggacttttctag---gatagccaggccattgttcaactaatagag
ggccc-------taaagagtctagccagac-----------------attcaccacagct
agagctaacaagaccaagcccaaga---------------------ccacaaataatg--
------------------------------------------------------------
------gacagctttcatccaaag------cacctgtccagtg---------gacatcag
aacacggtgttgctaaccagtccacccattctggcttacccggact--------------
----------------------------------------------------------
>GypsyRT-RH|GyPmaRT1
------------------------------------------------------------
------------------------------------------------------------
------------------------------------------------------------
------------------------ctaagggatgagtttggatgacgtgctctgcttttc
taagacctttcatgactacgttga------------------------------------
------------------------------------------------------------
------------------------------------------------------------
---------gacaatttgtgtcaggtcaggtatttagggcacctagtgaccagggaaggt
------------------------------------------------gtcta-------
--tata------------------------------------------------------
------accttgaggcagttcagatttaa-------------------------------
------------------------------------------------------------
------------------------------------------------------------
------------------------------------------------------------
------------------------------------------------------------
-------------------------------------------------------ataaa
agagagccaaagaatattggaga-------------------------------------
-----agttagagcgc-------------------------cccttgggtttctgggctt
tagaaccttcatacaggacttttctag---gatagccaggccactgatcaactactagag
ggccc-------taaagagtctagccagac-----------------attcaccacagct
agagctaaccaga------ccaaga---------------------ccacacataatg--
------------------------------------------------------------
------gacagttttcatccagag------cacctgtccagtg---------gacatcag
aacacggtgctgctaaccagtccacccattctggcttacccggact--------------
----------------------------------------------------------
>GypsyInt|GyCanA1
acactcgggagtttgtgaacgcctgtcctgtgtgcaatcggcacaaaccatctcaccaag
cgccagcgggacttcttcatccattaccggtcccacgtcgcccttggtcacatatttcat
tggactttgtgactggtctaccaccgtcccacggacatactgccacttgacggtggtaga
tcggtttagtaagatggctcatttcgtacccctgcctaagatcccgtcagctaaagagac
ggcagaactgattcttatccatgtttttcgcattcacggactggcgactgatgtggtttc
cgaccgggggccccagttcacctctgtgttttggagggagttttgtgaactgatcggggc
gacggtcagtctcacctccgggttccacccacaggccaatggccagaccgaacggaagaa
tcaggagatggagaccactctccgctgcatggcttccgatcatcccacaacctggtcaaa
acaactcctgtgggtggagtatgcccacaacaccctcatcagttccgctactggtc
>GypsyInt|GyCesA1
acacccgggagtttgtgaacgcctgtcctgtgtgcaatcggcacaaaccatctcaccaag
caccagcgggactccttcatccattaccggtcccacgtcgcccttggtcacatatttcat
tggactttgtgactggtctaccaccgtcccacggacatactgccacttgacggtggtaga
tcagtttagtaagatggctcatttcgtacccctgcctaagatcccgtcagctaaggagac
ggcagaactgattcttatccacgtttttcgcattcacggactggcgactgatgtggtttc
cgaccgggggccccagttcacctctgtgttttggagggagttttgtgaactgatcggggc
gacggtcagtctcacctccgggttccacccacaggccaatggccagaccgaacggaagaa
tcaggagatggagaccactctccgctgcatggcttccgatcatcctacaacctggtcaaa
acaactcctgtgggtggagtatgcccacaacaccctcatcagttccgctactggtc
>GypsyInt|GYChaA1
acacccgggagtttgtgaacgcctgtcctgtgtgcaatcggcacaaaccatctcaccaag
cgccagctggcctccttca-----------tcccacgtcgcccttggtcacatatttcat
tggactttgtgactggtctaccaccgtcccacggacatactgccacttgacggtggtaga
tcggtttagtaagatggctcatttcgtacccctgcctaagatcccgtcagctaaggagac
ggcagaactgattcttatccacgtttttcgcattcacggactggcgactgatgtggtttc
cgaccgagggccccagttcacctctgtg-tttggagggagttttgtgaactgatcggggc
gacggtcagtctcacctccggtttccacccacaggccaatggccagaccgaacggaagaa
tcaggagatggagaccactctccgctgcatggcttccgatcatcccacaacctggtcaaa
acaactcctgtgggtggagtatgcccacaacaccctcatcagttccgctactggtc
>GypsyInt|GyHveA1
acacccgggagtttgtgaacgcctgtcctgtgtgcaatcggcacaaaccatctcaccaag
cgccagctggcctccttcatccattaccggtcccacggcgtccttggtcacatatttcat
tggactttgtgactggtctaccaccgtcccacggacatactgccacttgacggtggtaga
tcggtttagtgaaatggctaattgcgtacccctgcctaagatcccgtcagctaaggagac
ggcagaacttattcttctccacgtttttcgcattcacggactggcgactgatgtggtttc
cgaccgggggccccagttcacctctgtgttttggagggagttttgtgaactgatcggggc
gacggtcagtctcacctccggtttccacccacaggccaatggccaggccgaacggaagaa
tcaggagatggagaccactctccgctgcatggtttccgatcatcccacgacctggtcaaa
acaactcctgtgggtggag-------------------------------------
>GypsyInt|GyPscA1
acacccgggagtttgtgaacgcctgtcctgtgtgcaatcggcacaaaccatctcaccaag
cgccagctggcctccttcatccattaccggtcccacgtcgcccttggtcacatatttcat
tggactttgtgactggtctaccaccgtcccacgggcatactgccacttgacggtggtaga
tcggtttagtaagatggctcatttcgtacccctgcctaagatcccgtcagctaaggagac
ggcagaacttattcttctccacgtttttcgcattcacggactggcgactgatgtggtttc
cgaccgggggccccagttcacctctgtgttttggagggagttttgtgaactgatcggggc
gacggtcagtctcacctccggtttccacccacaggccaatggccagaccgaacggaagaa
tcaggagatggagaccactctccgctgcatggcttccgatcatcccacgacctggtcaaa
acaactcctgtgggtggagtatgcccacaacaccctcatcagttccgctactggtc
>GypsyInt|GyLlaA1
acacccgggagtttgtgaacgcctgtcctgtgtgcaatcggcacaaaccctctcaccaag
cgccagctggcctcctccatccattaccggtcccacgtcgcccatggtcacatatttctt
tggactttgtgactggtcttccaccgtcccacggacatactgccacttgacggtggtgga
tcagttcagcaagatggctcatttcgtacccctg--------------------------
------------------ccacgtcttccgccttcacggactggcgactgatgtggtttc
cgaccgggggccccagttcacctctgtgttttggagggagttttgtgaactgatcggggc
gacggtcagtctcacttccggtttccacccacaggccaatggtcagaccgaacggaagaa
tcaggagatggagaccactctccgctgcatggtttccgatcatccaacgacctggtctaa
acaactcctgtgggtggagtatgcccacaacaccctcatcagttccgctactggtc
>GypsyInt|GyLsqA1
acacccgggagtttgtgaacgcctgtcctgtgtgcaatcggcacaaaccctctcacaaag
cgccagctggcctccttcatccattacctgtcccacgtcgcccatggtcacatatttctt
tggactttgtgactggtcttccaccgtcccatggacatactgccacttgacggtggtgga
tcggttcagcaagatggctcatttcgtacccctgcctaagatcccgtcagctaaggagac
ggcagaacttattcttctccacgttttccgccttcacggactggcgactgatgtggtttc
cgaccgggggccccagttcacctctgtgttttggagggagttttgtgaactgatcggggc
gacggtcagtctcacctccggtttccatccacaggccaatggccagaccgaacggaagaa
tcaggagatggagaccactctccgctgcatggtttccgatcatccaacgacctggtctaa
acaactcctgtgggtggagtatgcccacaacaccctcatcagttccgttactggtc
>GypsyInt|GyTbeA1
acacccgggagtttgtgaacgcctgtcctgtgtgcaatcggcacaaaccctctcaccaag
cgccagctggcctccttcatccattaccggttccacgtcgcccatggtcacatatttcgt
tggactttgtgactggtcttccaccgtcccacggacatactgccacttgacggtggtgga
tcggttcagtaagatggctcacttcgtacccctgcctaagatcccgtcagctaaggagac
ggctgaacttatgcttctccacgtttttcgccttcacggactggcgactgatgtggtttc
cgaccgggggccccagttcacctctgtgttttggagggagttttgtgaactgatcggggc
gacggtcagtctcacctccggtttccatccacaggccaatggtcagactgaaaggaagaa
tcaggagatggagaccactctccgctgcatggcttccgatcatcctacgacctggtctaa
acaactcctgtgggtggagtatgcccacaacacactcatcagttccgctactggtc
>GypsyInt|GyTniA1
acacccgggagtttgtgaacgcctgtcctgtgtgcaatcggcacaaaccctctcaccaag
cgccagctggcctccttcatccattaccggtcccacgtcgcccatggtcacatatttcgt
tggactttgtgactggtcttccaccgtcccacggacatacggccacttgacggtggtgga
tcggttcagcaagatggcccacttcatacccctgcctaagatcccgtcagccaaggagac
ggcggaacttatgcttctccacgttttccgccttcacggactggcgactgatgtggtttc
cgaccgggggccccagttcacctctgtgttttggagggagttttgtgaactgatcggggc
gacggtcagtctcacctccggtttccatccacaggccaatggtcagactgaacggaagaa
tcaggagatggagaccactctccgctgcatggcttccgatcatcccacgacctggtctaa
acaactcctgtgggtggagtatgcccacaatacactcatcagttccgctactggtc
>GypsyInt|GyTeuA1
acacccgggagtttgtgaacgcctgtcctgtgtgcaatcggcacaaaccctctcaccaag
cgccagctggcctccttcatcctttaccggtcccacgtcgcccgtggtcacacatttctt
tggactttgtgactggtcttccaccgtcccacggacatactgccacttgacggtggtgga
tcggttcagcaagatggctcattttgtacccctgcctaagatcccgtcagctaaggagac
ggcagaacttatgcttctccacgttttccgccttcacggactggcaagtgatgtggtttc
cgaccgggggccccagttcacctctgggttttggagggagttttgtgaactgatcggggc
gacggtcagtctcacctccggtttccatccacaggccaatggtcagactgaacggaagaa
tcaggagatggagaccactctccgctgcatggcttccgatcatcctacgacctggtctaa
acaactcctgtgggtggagtatgcccacaacaccctcatcagttccgctactggtc
>GypsyInt|GyPguA1
acacccgggactttgtgaacacctgtcctgtgtgcaatcagcacaaaccctctcaccaag
cgccagctggcctccttcatccattaccggtcccacgtcgcccatggtcacatatttctt
tggactttgtgactggtcttccaccgtcccacggacatactgccacttgacggtggtgga
tcggttcagcaagatggctcatttcgtacccctgcctaagatcccgtcagctaaggagac
ggcagaacttattcttctccacgttttccgccttcacggactggcgactgacgtggtttc
cgaccgggggccccagttcacctctgtgttttggagggagttttgtgaactgatcggggc
gacggtcagtctcacctccggtttccacccactgaccaatggtcagaccgaacggaagaa
tcaggagatggagaccaccctctgctgcatggtttccgatcatcctacgacctggtctaa
acaactcctgtgggtggagtatgcccacaacaccctcatcagttccgctactggtc
>GypsyInt|GyCguA1
acacccgggagtttgtgaacgcctgtcctgtgtgcaatcggcacaaaccatctcaccaag
cgcaagctggcctccttcatccattaccggtcccacgtcgctcttggtcacatatttcat
tggactttgtgactggtctaccaccgtcccacggacatactgccacttgacggtggtaga
tcagtttagtaaggtggctcatttcgtacccctgcctaagatcccgtcagctaaggagac
ggcagaactgattcttatccacatttttcgcattcacggactggcgactgatgtggtttc
cgaccgggggccccagttcacctctgtgttttggagggagttttttgaactcatcggggc
gacggtcagtctcacctccggtttccacccacaggccaatggccagactgaacggaagaa
tcaggagatggagaccactctccgctgcatggcttccgatcatcccacaacctggtcaaa
acaactcctgtgggtggag-------------------------------------
>GypsyInt|GyLnuA1
acacccgggagtttgtgaacgcctgtcctgtgtgcaatcggcacaaaccctctcaccaag
cgccagctggcctccttcatccattaccggttccacgtcgcccatggtcacatatttctt
tggactttgtgactggtgttccaccgtccaacggacacactgccacttgacggtggtaga
tcggttcagcaagatggctcatttcgtacccctgcctaagatcccgtcagctaaggagac
ggcagaacttattcttctccacgttttccgc-------------------------cttc
cgggcgggggccccagttcacctctgtgttttggagggagttttgtgaactgatcggggc
gacggtcagtctcacctcaggtttccacccacaggccaatggtcagaccgaacggaagaa
tcaggagatggagaccactctccgctacatggtttccgatcatccaacgacctggtctaa
acaactcct-----------------------------------------------
>GypsyInt|GyGgiA1
acacccgggagtttgtgaacgcctgtcctgtgtgcaatcggcacaagccatctcatcaag
cgccagctggtctccttcatccgttaccggtcccacgtcgcccttggtcacatatctctt
tggactttgtgactggtctaccgccgtcccacggacatactgccgcttgacggtggtaga
tcggtttagtaagatggctcattttgtacccctggctaagatcccgtcagctaaggagac
ggcggaacttgttcttctccacgtttttcggattcacggactggcgactgatgtggtttc
tgaccggggcccccagttcacctctgtgttttggagggaattttgtgaactgatcggggc
gacggtcagtcttacctccggtttccacccacaggccaatggccagaccgaacggaagaa
tcaggagatggagaccactctccgctgcatggtgtctgatcgtcccactaactggtcaaa
acaactcctgtgggtggagtatgcccacaacaccctcatcagttccgctactggtc
>GypsyInt|GyCmaA1
acacccgggagtttgtgaaagcctgtcctgtgtgcaatctgcacataccctctcaccaag
cgcctgctggcctccttcatccattaccagtcccacgtcgcccttggtcacatatttctt
tgaaatttgtgactggtctaccaccgccccacggacatactgccacttgacggtggtaga
tcggtttagtaaattggctcatttcatactcctgcctaagatcccgtcagctaaggagac
ggtggaacttattcttctccatgtttttcatctccacggactggcgactattgtggtttc
cgaccggggg-cccagttcacctctgtgttttggagggaattttgtgaactgatcggggc
gacgggcagtctcacctccggtttccacccacaggccaatgg-cagactgaactgaagaa
tcaggagatggagaccactctccggtgcatggtgtccggtcatccaacggcctggtcaaa
acaactcctgtgggtggagtatgcccacaacaccctcatcagttctgccactggtc
>GypsyInt|GyDmaA1
acacccaggagtttgtgaacgcctgtcctgtgtgcaatcggcacaaaccctctcaccaag
cgcctgctggcctccttcatccattaccagtcccacgtcgcccttggtcacatatttctt
tggactttgtgactgttctaccaccgtcccacggacatactgccacttgacggtggtaga
tcggtttagtaaattggctcatttcataccactgcctaagatcccgtcagctaaggagac
ggcggaacttattcttctccacgtttttcgcctccacggactggcgactgatgtggtttc
cgaccgggggccccagttcacctctgtgttttggagggaattttgtgaactgatcggggc
gacggtcagtctcacctccggtttccacccacaggccaatggccagacggaacgggagaa
tcaggagatggagaccactatccgctgcatggtgtccgatcatcggacggcctggtca--
--aactcctgtgggtggattatgcccacaacaccctcatcagtaccgccactggtc
>GypsyInt|GyNcoA1
acacccgggagtttgcgaacgcctgtcctgtgtgcaatcggcacaaaccatctcaccaag
cgccagctggcctccttcatccattaccggccccacgtcgcccttggtcacatatttctt
tggactttgtgactggtctaccaccgtcccacggacatactgccacttgacggtggtaga
tcggtttagtaagatggctcatttcgtacccctgcctaagatcccgtcagctaaggagac
ggcagaacttattcttcttcacgtttttcgcattcacggactggcgacggatgtggtttc
cgaccgggggccccagttcacctctgtgttttggagggagttttgtgaactgatcggggc
gacggtcagtctcacctccggtttccacccgcaggccaatggccagaccgaacggaagaa
tcaggagatggagaccactctccgctgcatggcttccgatcatccaacgagcaggtcaaa
acaactcctgtgggtggag-------------------------------------
>GypsyInt|GyPmaA1
acacccgggagtttgtgaacgcctgtcctgtgtgcaatcggcacaaaccctttcaccaag
cgcctgctggcctcctccatccattaccagtcccacgtcgcccttggtcacatatttctt
tggactttgtgactggtctaccagtat---------------------------------
-------------atggctcatttcttacccctgccttagatcctgtcagctaaggagac
ggaagaacttattcttctccacgtttttcgcctccacggactggcgaatgatgtggtttc
ggtccgggggccccagttcacctctgtgttttggagggaattttgtgaactgatcagggc
gacggtcagtctcacctccgttttccacccacatgccattggccagactgaatggaagaa
tcagttgatggagaccagtctccgctacatggtgtccggtcatccaacggcctggtcaaa
acaactcctttgggtggagtatgcctacaacaccctcatcagttccaccactggtc
>GypsyInt|GyNanA1
------------------------------------------------------------
------------------------------------------------------------
----------------------------------------------ttgacggtggtgga
tcggttttgtaagatggctcatttcgtacccctgcctaagatcccgtcagctaaggagat
ggcagaacatatttttctccacatttttagcattcacggactggcgactgatgtggtttc
agaccgggggccccagttcacctctgtattgtggagggagttttgtgaactgatcggggt
gacggtcagtctcaactccggtttccaccaccaggccaatggccagaccgaacggaagta
tcaggagatggagaacactctccgctgcatggcttccgatcatccaacgacctggtcaaa
acaactcctgtgggtggag-------------------------------------
>GypsyInt|GyNroA1
acacccgggagttagtgagtgcctgtcctgtctgcaatcggcacaaaccatctcaccaag
cgccagctggcctccttcatccattaccggtaccacgtcgcccttggtcacatatttctt
tggactttgtgactggtctaccaccgtccctcggacatactgccacttgacggtggtgga
ttggtttagtaagatggctcttttcgtacccctgcctaagatcccgtcagctacggagac
ggcagaacttattcttctccacgtttttcgcattcacagactggcgactgatgtggtttc
agaccgggggc---------cctctgtgttttggagggagttttgtgaactgatcggagc
gacggtcagtctcacctccggtttccacccgcaggccaatggccagaccgaccaggtagg
ccagagggtgcagaacattcccctttgggtggagtctaaaacgttagcgcccaggtttat
tggaccctttaggattaaacctgtccgggagagtcctatgattcccgccgcctctc
>GypsyInt|GyCanB1
atgtgcaggagtatgtagcggcttatccggtgtgtgcttgcaataaaacctcgtcccagg
tcaagatgggtttgctccaaccgctgccgattcctcaacgtccctggtcacacatatcta
tgggctttgtgacaggtctcccctcgtccagaggcaaaactacggcctgacagtggtgga
ccggttcaccaaggtggtacatttcattcctctaaccaagatcccctctgccaagggtac
cgtagaggtcatgatgacccatatat--------------gacccaaatgacattgtttc
tgacaggggtccacaattcatttcagccttctggaaggagttttgcagactcattggcgc
tactgtcagcttgtcttcaggttaccaccctcaatcgaatggacagtcggaacgcctgaa
tcaggaactggagactacactacgctgtctcgttttccggaaccagaccacctggagt--
--------------------------------------------------------
>GypsyInt|GyCesB1
atgtgcaggagtacgtagcagcttgtccggtgtgtgcttgcaataaaacctcgtcccagg
tcaagatgagtttgctccaaccgctgccgattcctcaacgtccctggtcacacatatcta
tggactttgtgacagg-----------------------------tctgacagtggtgga
ccggttctccaagatggttcatttcattccgctaaccaagatcccctctgccaagggtac
cacagaggtcatgatgacccatatattcaggatccacggattcccaaatgaaattgtttc
cgac--gggtccacaattcatttcagccttctggaaggagttttgcagactcataggcgc
tactgtcagcttgtcttcaggttaccaccctcaatcgaatggacagttggagcgcctgaa
tcaggaactggagactacactacgctgtctcgttttccggaaccagaccacctggagc--
--------------------------------------------------------
>GypsyInt|GyDmaB1
acgtgcaggagtacgtagcggcttgtccggtgtgtgcctgcaataaaacctcgtcccagg
tcaagatgggccagctccaaccgctgccgattcctcaacgtccttggtcacacatatcta
tggactttgtgacaggtct-ccatcgtccagaggcaaaactacggcctgacagtggtaga
tcgattctccataatggttcatttcattcctcaaaccaagcttccctccgccaaaggtac
cgcagaggtcatgatgacccatatattcaggatccatggattcccaaatgacattgtttc
cgacaggggtccacaattaatttccgctttctggaaggagttttgcaggctcataggcgc
cactgtcagtttatcatcaggttaccaccctcaatctaatggacagtcagagcacctgaa
tcaggaactggagactacactacactgtctcgttttccggaaccagactacctggagt--
--------------------------------------------------------
>GypsyInt|GyPguB1
atgtgcaggagtacgtagcggcttgtccggtgtgtgcttgcaataagaccgcgtcccagg
tcaagatgggtctgctccagccgctgccgattcctcaacgtccctggtcccacatatcta
tggactttgtgacaggtctcccatgttccagaggcaaaactacggcctaacagtggtgga
tccattctccaaggtggttcatttcattcctctaaccaagcttccctctgccaaaggtac
cgcagaggtcatgatgaaccatatatttaggatccatggattccctaatgacattgtttc
cgacaggggcccacaattcatttccgctttttggaagaagttttgcaaactcataggcgc
caccgtcagcttgtcatcaggttaccacccccaatcaaatggacagtcggagcgcctgaa
ccaggaactagagactacactacgctgtctcgttttccggaaccagaccacctggagt--
--------------------------------------------------------
>GypsyInt|GyGacA1
atgtgcaggagtacgtagcggcttgtccggtgtgtgcctgcaataaaacctcgtcccagg
tcaagatggatttgctccaaccactgccgattcctcaacgtccctggtcacatatatcta
tggactttgtgacaggtctcccctcgtccagaggcaaaactacggtctgacagtggtgga
ccggttctccaagatggttcatttcattccgataaccaagatcccctctgccaagagtac
cgcagaggtcatgatgaaccagatattcaggatccacggatttccaaatgacatcgtttc
cgacaggggtccacaattcatttcagccttctggaaggagttttgcagactcataggcgc
tactgtcagcttgtcttcaggttaccaccctcaatcaaatggacagtcggagcgcctgaa
tcaggaactggagactacactacgctgtctcgttttccagaaccagaccaactggagcga
ccacctcacttgggtggagtttgcccacaatactcttcccacggcggccacaggtc
>GypsyInt|GyHveB1
atgtgcaggagtacgtagcggcttgtccggtgtgtgcctgcaataagacctcgtcccagg
tcaagatgggtttgctccaaccactgccgattcctcaacgtccctggtcacatatatcta
tggactttgtgacaggtcttccctcgtccagaggcaaaactacggtctgacagtggtgga
ccggttctccaagatggttcatttcattcctctaaccaagatcccctctgtcaagagtac
cgcagaggtcatgatgaaccagatattcaggatccacggatttccaaatgacattgtttc
cgacagaggtccacaattcatttcagctttctggaaggagttttgcagactcataggcgc
tactgtcagcttgtcttcaggttaccaccctcaatcaaatggacagtcggagcgtctgaa
tcaagaactggagactacactacgctgtctcgttttccagaaccagaccaactggagcga
ccacctcacttgggtggagtttgcccacaatactcttcccacggcggccacaggtc
>GypsyInt|GyGacB1
atgtgcaggagtacgtagcggcttgtccggtgtgtgcctgcaatacaacctcgtcccagg
tcaagatgggtttgctccaaccactgccgattcctcaacgtccctggtcacatatatcta
tggactttgtgacaggtctccccttgtccagaggcaaaactacggtctgacagtggtgga
ccggttctccaagatggttcatttcattccgctaaccaagaccccctctgccaagagtac
cgcagaggtcatgatgaaccagatattcaggatccaccgatttccaaatgacattgtttc
cgacaggggtccacaattcatttcagccttctggaaggagttttgcagactcataggcgc
tactgtcagcttgtcttcaggttaccaccctcaatcaaatggacagccggagcgcctgaa
tcaggaactggagactacactacgctctgtcgttttctagagccagaccaactggagcga
ccacttcacttgggtggagtttgcccacaatactcttcccacggcggccacaggtc
>GypsyInt|GyPmaB1
atgtgcaggaacacgtagcggcttgtctggtgtgtgcttgcaataaaacatcgtcccagg
tcaagatgggtctactccaaccgctcccgattcctcaacgtccctggtcacacatatcca
tggactttgtgacaggactcccctcatccaggggcaagactacggcttaacagtggtgga
tcgattctctaagatggcccgtttcgtcccatagaccaagcttccttctgccaaagtcac
agcagaggtcatgatgaatcaagtattcaggatccatggattccctaatgacattgtttc
cgacaggggttcacaattcatttccattttttggaaggagttttgtcgactcataggtgc
ctccgtcagcttgtcatcaggatatcaccctcagtcaaatggacagtcggagcgtctgaa
ccaggaactggagactacgctacgttttctcgtctcccggaaccagaccacctggagt--
--------------------------------------------------------
>GypsyInt|GyNanB1
atgtggcggagtatgtagcggcttgcccagtgtgttctcggaataaaacctcgtcccagg
tcaagatgggtttgcttcagccgttgccggttccccaacgtcccttgtcacacatttcca
tggactttgttacaggactcccatcatccagaggcaagcctacggcctgacagtggtgga
ccggttctccaagatggttcatttccttcccctaaccaagcttccctcggccaagggtac
cgcagatgtcatgatgaaccacatatttaggatccatggattccctaatgacattgtttc
cgacaggggtccacaattcatttccgccttctggaaggagttttgcaggctcataggcgc
cactgtcagcttgtcttcaggttatcatcctcaatcaaatggagagtcggagcgtctgaa
ccacaaactggaaactacgctacgttgtctcgtctcccggaaccagaccacctggagt--
--------------------------------------------------------
>GypsyInt|GyLlaB1
acgtggcggagtacgtagcagcttgtcctgtgtgtgcccg-aagaaaacctcgtcccacg
tcaagatgggcttgcttcagccgttgccagttccccaacgtccctggtcacacatttccg
tggactttgtgacaggactcccatcatccagaggcaaaactacggcctgacagtggtgga
cccgttctccaagatggttcattttattcccctatccaggcttccctctgccaagggtac
cgcagaggtcatgatgaaccaagtattcaggatccatggatttcctaatgacattgtttc
cgacaggggtccacagtttatttccgcattctggaaggagttttgccgactcataggcgc
cactgtcagcatgtcgtcaggctatcaccctcaatccaatggacaa-cggagcgtctgaa
tcaagaactggagactaggctacgctgtcttgtctaccggaaccagac------------
--------------------------------------------------------
>GypsyInt|GyCguB1
atgtggcggagtatgttgcggcttgtccggtgtgtgcgtgtaataagacctcgtctcaag
tcaagatgggcttgctccagcctctgccgattccccaacgtccttggtcacacatttcaa
tggattttgtgacaggatttccttcatccagaggcaagactacggtctaacagtggtgga
tcgattttcaaggatggctcacttcatcccattgaccaagcttccctctgccaaagtcaa
cgcagaggtcatgatgaatcatgtattcaggatccatggattccctgatgacattgttcc
--acaattcatttcaattcatttccggtttctggaaggagttttgtcgactcataggtgc
caccgtcagcttgtcatcaggatatcaccctcagtcaaatggccagtcggagcgtctgaa
cgaagaactagggactacgctacgttgtctcgtctcccggaaccagaccacctggag---
--------------------------------------------------------
>GypsyInt|GyGgiB1
atgtggcggagtatgtagcggcttgtccggtgtgtgcgtgtaataagacctcgtctcaag
tcaagatgggcttgctccagccgctgccgattccccaacgtccttggtcacacatttcaa
tggattttgtgacaggatttccttcatccagaggcaagactacggtctaacagtggtgga
tcgattttcaaagatggctcacttcatcccattgaccaagcttccctctgccaaagtcac
agcagaggtcataatgaatcacgtattcaggatccatggattccctgatgacattgtttc
cgacaggggtccacaattcatttccgttttctggaaggagttttgtcgactcataggtgc
cacctgccgcttgtcatcaggatatcaccctcagtcaaatggacagtcggagtgtctgaa
ccaagaactagagactacgctacgttgtctcgtctcccggaaccagaccacctggag---
--------------------------------------------------------
>GypsyInt|GyNcoB1
atgtggcggagtatgtagcagattgtccggtgtgtgcgtgtaataggacctcgtctcaag
tcaagatgggcttgctccagccgctgccgattccccaacgtccttggtcacacatttcga
tggattttgtgacaggatttccttcatccagaggcaagactacggtctaacagtggtgga
tcgattttcaaagatggctcacttcatcccattgaccaagcttccctctgccaaagtcac
cgcagaggtcatgatgaatcacgtattcaggatccatggatttcctgatgacattgtttc
cgacaggggtccacaattaatttccgttttctggaaggagttttgtcgacttataggtgc
caccgtcagcttgtcatcaggatatcaccctcagtcaaatggacagtcagagcgtctgaa
ccaagaactagagactacgctatgttgtctcatctcccggaaccagaccacctggag---
--------------------------------------------------------
>GypsyInt|GyNroB1
atctggcggagtatgtagcggcttgtccggtgtgtgcgtgtaataagacctcgtctcaag
tcaagatgggcttgctccagccgctgccgattccccaacgtccttggtcacacatttcaa
tggattttgtgacaggatttccttcatccagaggcaagactatggcctaaaagtggtgga
tcgattttcaaagatggctcacttcatcccattgaccaagcttccctctgccaaagtcac
cgtagaggtcatgatgaatcaggtattcaggatccatggattccctgatgacatcgtttc
tgacaggggtccacaattaatttccgttttctggaaggagttttgtcgactcataggtgc
taccgtcagcttgtcatcaggatatcaccctcagtcaaatggacagttggagcgtctgaa
ccaagaactagagactacactacgttgtctcgtctcccggaaccagaacacctggag---
--------------------------------------------------------
>GypsyInt|GyCmaB1
atgtggcggagtacgtagcagcttgtccggtgtgtgcgtgtaataagacctcatctcagg
tcaagatgggcttgctccagccgctgccaattccccaacgtccttggtcacacatttcga
tagattttgtgacgggatttccttcatccagaggcaagactacggcctaacagtggtgga
tcgattttcaaagatggctcacttcatcccattgaccaagcttccctctgccaaagtcac
cgcagaggtcatgatgactcacgtattcaagatccatggattccctgatgacattgtttc
cgacaggagtccac------------------------agttttgtcgactcataggtgc
caccgtcagcttgtcatcaggatatcaccctcagtcaaatggacagtcggagcgtctgaa
ccaagaactagagactacactacgttgtctcgtttcccagaaccagaccacctggag---
--------------------------------------------------------
>GypsyInt|GyPanB1
atgtggcagagtatgtagcggcttgtccggtgtgtgcgtgtaataagacctcatctcaag
ttaagatgggcttgctccagccgctgccgattccccaacgtccttggtcacacatttcga
tgaattttgtgacaggatttccttcatccagaggcaagactacggtctaacagtggttga
tcgattttcaaagatggctcacttcatcccattgaccaagcttccctctgccaaagtcac
cgcagaggtcatgatgaatcatgtattcaggatccatggattccctaatgacattgtttc
cgacaggggtccacaattcatttccgttttctggaaggagttttgtcgactcataggtgc
caccgtcagcctgtcatcaggatatcaccctcagtcaaatggacagtcggagcgtctgaa
ccaagaactagagactacgctacgttgtctcgtctcccggaaccagaccacctggagtga
ccacctcacatgggtcgaggttgcccacaatacccttcctacggcagccacaggtc
>GypsyInt|GyTbeB1
atgtggcagagtacgtagcggcttgtccggtgtgtgcgtgtaataagacctcatcacaag
tcaagatgggcttgctccagcccctgccgattccccaacgtccttggtcacacatttcaa
tggattttgtgacaggatttccttcatccagaggcaaggctacggcctaacagtggtgga
tcgattttcaaagatggctcacttcatcccattgaccaagcttccctctgccaaagtcac
cgcagaggtcatgatgaatcacatattcaggatccatggattccctgatgacattgtttc
cgacaggggtccacaattcatttccgttttctggaaggagttttgtcgactcataggtgc
caccgtcagcttgtcatcaggatatcatcctcagtcaaatggacagtcggagcgtctgaa
ccaggaactagagactacgctacgttgtctcgtctcccggaaccagactacctggagtga
ccacctcacatgggtcgagtttgcccacaatactcttcctacggcagccacaggtc
>GypsyInt|GyChaB1
atgtggtggagtatgtaacggcttgtctggtgtgtgcgtgtaataagacctcgtctcagg
tcaagatgggcttgctccagccgctgccggttccccaacgttcttggtcacacatatcaa
tggactttgtgacaggacttccctcatccagaggcaagactacggcctaacagtggtgga
tcgattctcaaagatggctcacttcatcccattgaccaaacttccctctgctaaagtcac
cgcagaggtcatgatgaatcacgtattcaggatccatggattccctaatgacattgtttc
cgacaggggtccacaattcatttccattttttggaaggaattttgtcgaatcataggtgc
caccgtcagtttgtcatccggatatcaccctcagtcaaatggacaatcggagcgtctgaa
ccaggaactggagactacgctacgttgtctcgtctcccggaaccagaccacctggag---
--------------------------------------------------------
>GypsyInt|GyLnuB1
atgtggcggagtatgtag-ggcttgtccggtgtgtgcgtgtgataagacctcgtctcagg
tcaagatgggcttgctccagccgctgccggttccccaacgtccttgttcacacgtatcaa
tggactttgtgacaggacttccctcatccagaggcaagactacggcctaacagtggtggg
tcgattctcaaagatggctcacttcatcccattgaccaagcttccctctgccaaagtcac
cgcagaggtcatgatgaatcaggtattcaggatccatggattccctgatgacattgtttc
cgacaggggtccacaattaatttccatt------------ttttgtcgactcataggcgc
caccgtcagcttgtcatccggatatcaccctcagtcaaatggacagtcggagcgtctgaa
ccaggaactggagactacgttacgttgtctcgtctcccggaaccagaccacctggag---
--------------------------------------------------------
>GypsyInt|GyLsqB1
atgtggtggagtatgtagcggcttgtccggtgtgtgcgtgtaataagacctcgtctcagg
tcaagatgggcttgctccagccgctgccgattccccaacgtccttggtcacacatttcaa
tggattttgtgacaggacttccttcatccagaggcaagactacggcctaacagtggtgga
tcgattctcaaagatggctcacttca------tgaccaagcttccctctaccaaagtcac
cgcagaggtcatgatgaatcaggtattcaggatccatggattccctgatgacattgtttc
cgacaggggtccacaattcatttcc--------------gttttgtcgactcataggcgc
caccgtcagcttgtcatcagga--------------------------------------
------------------------------------------------------------
--------------------------------------------------------
>GypsyInt|GyTeuB1
atgtggcagaatacgtaacggcttgtccggtgtgggcgtgtaataagacctcatcacaag
tcaagatgggcttgctccagcccctgccgattccccaacgtccttggtca----------
------------------------------------------------------------
------------------------------------------------------------
------------------------------------------------------------
--------------------------------agggcgaattctgcagactcgagca---
------------------------------------------------------------
------------------------------------------------------------
--------------------------------------------------------
>GypsyInt|GyTniB1
acgtggcggagtacgtagcggcttgtcctgtgtgtgctcgaaataaaacctcgtcccagg
tcaagatgggcttacttcagccgttgctggttccccaacgtccctggtcatacatttccg
tggactttgtgacaggactcccatcatccagaggcaaaactacggcctgacagtggtgga
ccggttctccaagatggttcattttattcccctatccaagcttccctctgccaagggtac
cgcagaggtcatgatgaaccaagtattcaggatccatggatttcctaatgacattgtttc
cgacaggggtccatagtttatttccgcattctggaaagagttttgccgactcataggcac
cactgtcagcatgtcatcagtctatcaccctcaatccaatggacagtcagaacgtctgaa
tcaagaactggagactaggctacgctgtcttgtctaccagaaccagaccacctggagcga
ccacctcacatgggttgagtttgcccacaatactcttcccacggcggccacaggtc
>GypsyInt|GyNanC1
atgttggtgaatatgtgaatgcctgtcctgtttgtgcttgcagcaaaacttcttccaggt
ctcaggcggggaggctgcagccgttgcccattcctcaacggccctggtctgacatatcca
tggactttgttactggactcccggtgtctcaaggtaatactactagctaacagtggtaga
tcgattttctaaaatggctcattttattccattgaccaagctaccctcggccaaggaaac
ggctgaaattatgatgatcaatgtgttccggatacatggatttcccagggatattgtgtc
agaccggggcccacagtttgtttccaagttctggaaagagttctgcagtctcattggagc
cactgctagcctctcctctgggtatcacccccagtccaacggacaaacggagagattaaa
tcaagtgttggagacatttctgaggtgcttggtggctcagaatccctcatcgtggagcaa
gcatctaacctgggtggaatgcgccaacaattctcttcctacctctgccacaggtc
>GypsyInt|GyNcoD1
aggtggcagagtatgtggcagcctgcaccgtttgtgctagaaacaagacctccaaacaag
ctcagatgggtctactgcagcctcttcctgctccacaccgtccatggtcacacctctcca
tggacttcgtcactggattacccgtgtccaagggaaacaccaccgcctaacggtggtgga
cagattcagtaagatggcacatttcattgcattacccaagctcccctctgccaaagaaat
ggcagatgtcatgttacgtgaagttttccgcattcatggttttcccagggacatcgtatc
agaccgaggcccccagttcatctcaggtttttggaaggagttctgccatctccttggtgc
caccgttagcctgtcttcgggttaccacccgcagtccaatggccaatcagagcgcatcaa
ccaggagctggagacctgtttgcggtgtctcgtttcccagaaccaggcatcgtggagcaa
gcacctggtgtgggtcgagtatgctcacaacacactgcccaccgccgttactggac
>GypsyInt|GyCanE1
ctgtcaaggagtacgtggcagcctgttcagtttgtgcccggaacaagacttcccgtcagc
ccccttctggtcttctgcgcccgctcccagtgccacatcgcccctggtctgacatctcgt
tggatttcgtcacagggttgctgccgtctcaaggtaacaccactatttgacaattgtgga
tagattttcgaagatggtccactttgtcccgctgcctaagttgccatctgccagagagac
agcagaggcagtgttgttccatgttttccgtctccatggtttccctagggatgttgtgtc
agaccggggcccacagtttacctcacagttttggaaggctttctgctcactcatcggtgc
cacagtcagcctctcttctggacatcatccgcagtctaacggccagacggagcggctgaa
tcaggagcttgagacctgtctacgctgcctggtgtctcagaaccctgccacgtggagcac
gcatctgatttgggtggagtacgcacacaacactttgcctagttctgctactggtc
>GypsyInt|GyCesE1
cggtcaaggaatacgtggcagcctgttcagtttgtgcccggaacaagacttcccgtcagc
ccccttctggtcttctgcgcccgctcccagtgccacatcgcccctggtctgacatctcgt
tggatttcgtcacagggttgccgccgtctcaaggtaacaccactatttgacaattgtgga
tagattttcgaagatggtccactttgtcctgctgcctaagttgccatctgccagagagac
agcagaggcagtgttgttccatgttttccgtctccatggtttccctagggatgttgtgtc
agaccggggcccacagtttacctcacagttttggaaggctttctgctcactcatcggtgc
cacagttagcctctcttctggacaccatccgcagtctaacggccagacggagcggctgaa
tcaggagcttgagacctgtctacgctgcctggtgtctcagaaccctgccacgtggagcac
gcatctgatttgggtggagtacgcacacaacactttgcctagttctgctactggtc
>GypsyInt|GyGacE1
cagtcaaggagtacgtggcagcctgttcagtctgtgcccggaacaagacttcccgtcagc
ccccttctggtcttctgcgcccactcccagtgccacatcgcccctggtctgacatcccgt
tgaacttcgtcacaggggtgccgccgtctcaaggtaacaccactatttgacaattgtgga
tagattttcgaagatggtccactttgtcccgctgcctaagttgccatctgccagagagac
agcagaggcagtgttgttccatgttttccgtctccatggtttccctagggatgtagtgtc
aggccccggtccacagtttacctcacagttttggaaggctttctgctcactcgtcggtgc
cacagtcagcctctcttctggatatcatccgcagtctaacggccagacggagcggctgaa
tcaggagcttgagacctgtctacgctgcctggtgtctcagaaccctgccacgtggagcac
gcatcttatttgggtggagtacgcacataacactttgcctagttctgctactggtc
>GypsyInt|GyCguE1
cggtcaaggagtatgtggcagcccgttcagtttgtgcccggaacaagacttcctgtcagc
ccccttttggtcttctgcgcccgctcccagtgccacatcgcccctggtctgacatctcgt
tggatttcgtcacagggttgccgccgtctcaaggtaacaccactatttgacaattgtgga
tagattttcgaagatggtccactttgtcccgctgcctaagttgccatctgccagagagac
agcagaggcagtgttgttccatgttttccgtctccatggtttccctagggatgttgtgtc
agaccggggcccacagtttacctcacagttgtggaaggctttctgctcactcatcggtgc
cacagtcagcctctcttctggacatcatccacagtctaacggccagacggagcggctgaa
tcaggagcttgagacctgtctacgctgcctggtgtctcagaaccctgccacgtggagcac
gcatctgatttgggtggagtacgcacacaacactttgcctagttctgctactggtc
>GypsyInt|GyChaE1
cggtcaaggagtacgtggcagcctgttcagtctgtgcctggaacaagacttcccgccagc
ccccttctggtcttctgcgcccgctcccagtgccacataacccctggtctgacatctcgt
tggatttcgtcacagggttgccgccgtctcaaggtaacaccactatttgacaattgtgga
tagattttcgaagatggtccactttgtcccgctgcctaagttgccatctgccagagagac
agcagaggcagtgttgttccatgttttccgtctccatggtttccctagggatgttgtgtc
agaccggggcccacagtttacctcacagttttggaaggctttctgctcactcatcggtgc
cacagtcagcctctcttctgggcatcatccgcagtctaacggccagacggagcggctgaa
tcaggagcttgagacctgtctacgctgcctggtgtctcagaaccctgccacgtggagcat
gcatctgatttgggtggagtacgcacacaccactttgcctagttctgctactggtc
>GypsyInt|GyLlaE1
cggtcaaggagtacgtggcagcctgttcagtctgtgcccggaacaagacttcccgccagc
ccccttctggtctcctgcgcccgcttccagtgccacatcgcccctggtctgacatctcgt
tggactttgtcacagggttgccgccgtcccaaggtaacgccactatttgacaattgtgga
tagattttcgaagatggtccattttgtcccgctgcctaagttgccatctgccagagagac
agcagaggcagtgttgttccatgttttccgtctccatggtttccctagggatgttgtgtc
agaccagggtccacagtttacctcacagttttggaaggctttctgctcgctcatcggtgc
cacagtcagcctctcttctggatatcatccgcagtctaacggccagacggagcggctgaa
tcaggagcttgagacctgtctacgctgcctggtgtctcagaaccctgccatgtggagcat
gcatcttatttgggtggagtacgcacacaacattttgcctagttctgctactggtc
>GypsyInt|GyPguE1
cggtcaaggagtacgtggcagcctgttcagtctgtgcccggaacaagacttcccgccagc
ccccttctggtctcctgcgcccgcttccagtgccacatcgcccctggtctgacatctcgt
tggactttgtcacagggttgccgccatcccaaggtaacatcactatttgacaattgtgga
tagattttcgaagatggtccattttgtcccgctgcctaagttgccatctgccagagagac
agcagaggcagtgttgttccatgttttccatctccatggtttccctagggatgttgtgtc
agaccggggtccacagtttacctcacagttttggaaggctttctgctcgctcatcggtgc
cacagtcagcctctcttctggatatcatccgcagtctagcggccagatggagcggctgaa
tcaggagcttgagacctgtcta--gtgtctggtgtctcagaaccctgccacgtggagcac
gcatcttatttgggtggagtacgcacacaacactttgcctagttctgctactggtc
>GypsyInt|GyTbeE1
cggtcaaggagtacgtggcagcctgttcagtctgtgcccggaacaagacttcccgccagc
gcccttctggtctcctacgcccgcttccagtgccacatcgcccctggtctgacatctcgt
tggactttgtcacagggttgccaccgtcccaaggtaacaccactatttgacaattgtgga
tagattttcgaagatggtccattttgtcccgctgcctaagttgccatctgccagagagac
agcagaggcagtgttgttccatgttttccgtctccatggtttccctagggatgttgtgtc
agaccggggtccacagtttacctcacagttttggaaggctttctgctcgctcatcggtgc
cacagtcagcctctcttctggatatcatccgcagtctaacggccagacggagcggctgaa
tcaggagcttgagacctgtctacgctgcctggtgtctcagaaccctgccacgtggagcac
gcatcttatttgggtggagtacgcacacaacactttgcctagttctgctactggtc
>GypsyInt|GyTniE1
cggtcaaggagtacgtggcagcctgttcagtctgtgcccggaacaagacttcccgccagc
ccccttctggtctcctgcgcccgcttccagtgccacatcgcccctggtctgacatctcgt
tggactttgacacagggttgccaccgtcccaaggtaacaccactatttgacaattgtgga
tagattttcgaagatggtccattttgtcccgctgcctaagttgccatctgccagagagac
agcagaggcagtgttgttccatgttttccgtctccatggtttccctagggatgttgtgtc
agaccggggtccacagtttacctcacagttttggaaggctttctgctcgctcatcggtgc
cacagtcagcctctcttctggatatcatccgcagtctaacggccagacggagcggctgaa
tcaggagcttgagacctgtctacgctgcctggtgtctcagaaccctgccacgtggagcac
gcatcttatttgggtggagtacgcacacaacactttgcctagttctgctactggtc
>GypsyInt|GyLsqE1
cggtcaaggagtacgtggcagcctgttcagtctgtgcccggaacaagacttcccgtcagc
ccccttctggtcttctgcgcctgcttccagtgccacatcgcccctggtctgacatctcgt
tggactttgtcacagggttgccgccatcccaaggtaacaccactatttgacaattgtgga
aagattttcgaagatggtccactttgtcccgctgcctaagttgccatctgccagagagac
agcagaggcagtgttgttccatgttttccgtctccatggtttcccgagggatgttgtgtc
agaccggggtccacagtttacctcacagttttggaaggctttctgctcgctcatcggtgc
cacagtcagcctctcttctggatatcatccgcagtctaacggccagacggagcggctgaa
tcaggagcttgagacctgtctacgctgtctggcgcctcagaaccctgccacgtggagcac
gcatcttatttgggtggagtacgcacacaacactttgcctagttctgctactggtc
>GypsyInt|GyCmaE1
cggtcaaggagtacgtggcagcctgttcagtctgtgcccggaacaagacttcccgtcagc
ccccttctggtcttctgcgcccgctcccagtgccacatcgccgctggtctgacatctcgt
tggacttcgtcacagggttgccactgtctcaaggtaacaccactatttgacaattgtgga
tagattttcgaagatggtccactttgtcccgctgcctaagttgccatctgccagagagac
agcagaggcagtgttgttccatgttttccgtctccatggtttccctaggaatgttgtgtc
agaccggggcccacagtttacctcacagttttggaaggctttctgctcacacatcggtgc
cacagtcagcctctcttctggacatcatccgcagtctaacggccagacagagcggctgaa
tcaggagctggagacctgtctacgctgcctggtgtctcagaaccctgccacgtggagcac
gcatcttatttgggtggagtacgcatacaacactttgcctagttctgccactggtc
>GypsyInt|GyPscE1
cggtcaaggagtacgtggcagcctgttcagtctgtgcccggaacaagacttcccgtcagc
ccccttctggtcttctgcgcccgctcccagtgccacatcgcccctggtctgacatctcgt
tggacttcgtcacagggttgccgccggctcaaggtaacaccactatttgacaattgtgga
tagattttcgaagatggtccactttgtcccgctgcctaagttgccatctgccagagagac
agcagaggcagtgttgttccatgttttccgtctccatggtttccctagggatgttgtgtc
agaccggggcccacagtttacctcacagttttggaaggctttctgctcactcatcggtgc
--cagtcagcctctcttctggatattatccgcagtctaacggccagacggagcggctgaa
tcaggagcttgagacctgtctacgctgcctggtgtctcagaaccctgccacgtggagcac
gcatcttatttgggtggagtacgcacacaacactttgcctagttctgctactggtc
>GypsyInt|GyHveE1
cggtcaaggagtacgtggcagcctgttcagtctgtgcccggaacaagacttcccgtcagc
ccccttctggtcttctgcgcccgctcccagtgccacatcgcccctggtctgacatctcgt
tggacttcgtcacagggttgccgccgtctcaaggcaacaccactatttgacaattgtgga
tagattttcgaagatggtccattttgccccgctgcctaagttgccatctgccagagagac
agcagaggcagtgttgttccatgttttccgtctccctggtttccctagggatgttgtttc
agaccggggcccacagtttacctcacagttttggaaggctttctgctcactcatcggtgc
cacagtcagcctctcttctggatatcattctcagtctaacggccagacggagcggctgaa
tcaggagcttgagacctgtctacgctgcctggcgtctcagaaccctgccacgtggagcac
gcatcttatttgggtggagtacgcacacaacactttgcctagttctgctactggtc
>GypsyInt|GyNanE1
tggtcaaggagtacgtggcagcctgttcagtctgtgcccggaacaagacttcccgtcagc
ccccttctggtcttctgcacccgcttccagagccacattgcccctg-------atctcgt
tggacttcgtcacagggttgccgccgtcttaacgtaacaccactatttgacaattgtgga
tagattttcaaagatggtccactttgtcccgctgcctaagttgccatctgccagagagac
agcagaggcagtgttgttcaatgttttccgtctccatggtttccctagggatgttgtgtc
agaccggggcccacagtttatctcacagttttggaaggctttctgctcacccatcggtgc
cacagtcagcctctcttctggatatcatccgcagtctaacggccagacggagcggctaaa
tcaggagcttgagacctgtctacgctgcctggtgtctcagaaccctgccacgtggagcac
gcatcttatttgggtggagtacacacacaacactttgcctaatcctgctactggtc
>GypsyInt|GyNcoE1
tggtcaaggagtacgtggcagcctgttcag-caggggccggaacaagacttcccatcagc
ccccttctggtcttctgcgcccgcttccagtgccacatcgcccctg-------atctcgt
tggacttcgtcacagggttgccgccgtctcaaggtaacaccactatttgtcaattgtgga
tagattttcaaagatggtccactttgtcccgctgcctaagttgccatctgccagagagac
agcagaggcagtgttgttccatgttttccgtctccatggtttacctagggatgttgtgtc
agaccggggcccacagtttacctcacagttttggaaggatttctgctcacccatcagtgc
cacagtcagcctctcttctggatatcatccgcagtctaacggccagacggagcggctgaa
tcaggagcttgagacctgtctacgctgcctggtgtctcagaaccctgccacgtggagcac
gcatcttatttgggtggagtacacacacaacactttgcctaattctgctactggtc
>GypsyInt|GyDmaE1
cggtcaaggagtacgtggcagcctgttcagtctgtgcccggaacaagacttcccgtcagc
ccccttctggtcttctgcgcccgcttccagtgccacatcgcccctggtctgacatatcgt
tggacttcgtcacagggttgccgccgtcccaaggtaacaccactaattgacaattgtgga
tagattttcgaagatggtccactttgtcccgctg---aagttgccatctgccagagagac
agcagaggcagtgttgttccatgttttccgtctccatggtttccctagggatgttgtgtc
agaccggggtccacagtttacctcacagttttggaaggctttctgctcgctcatcggtgc
cacagtcagcctctcttctggatatcatccgcagtctaacggccagacggagcggctgaa
tcaggagcttgagacctgtctactctgcctggtgtctcagaaccctgccatgtggagcac
gcatctgatttgggtggagtacgcacacaacactttgcctagttct----------
>GypsyInt|GyPmaE1
cggtcaaggagtatgtggcagcctgttcagtctgtgcctggaacaagacttcctgtcagc
ccccttctggtcttctgcgcccacttccagtgccacatcgcccctggtctgacatctcgt
tggacttcgtcacagggttgccgccatctcaaggtaacaccactatttgacaattgtgga
tagtttttcgaagatggtccactttgtcccgctgcctaagttgccatatgccagagagac
agcaaaggcagtgttgttccatgttttccgtctccatggtctccctagggatgttgtgtc
agaccggggcccaaagtttacctcacagttttggaaggctttctgctcactcatcggtgc
cacagtcagcctctcttctggatatcattcacagtctaacggccaggcggagcggctgaa
tcaggagcttgagacctgt-tacgctgcctggtgtctcagaaccctgccacgtggagcac
acatcttatttgggtggagtacgcaaacaacactttgcctggttctgcaactggtc
>GypsyInt|GyTeuE1
cggtcaaggagtacgtggcagcctgttcagtctgtgcccggaacaagacttcccgccagc
gcccttctggtctcctacgtcccct-----------------------------------
------------------------------------------------------------
------------------------------------------------------------
------------------------------------------------------------
------------------------------------------------------------
------------------------------------------------------------
------------------------------------------------------------
--------------------------------------------------------
>GypsyInt|GyCanF1
aggtgggggagtatgttgctgcctgcccggtgtgtgctcggaacaaagtttctcgtcggc
cttccactggtctcctacgtccccttcctgtacctactcgcccttggtcggacgtctcgc
tggactttgtaacgggtcttcccctgtcccaaggtaacacaaccatttgaccattgtcga
cagattctcaaagttggtgcattttgttcctctgcccaagttaccctctgccaaggaaac
ggcggaggttgtcctgtccaatgttttccggttacatggcttccctaaagatgttgtgtc
ggatcggggtccccagttcgtctccaagttttggaaggagttctgcgctctcctgggtgc
cacagttagcctctcctccggccatcaccctcagtccaacggacagaccgagcggctcaa
ccaggagttagagaccggtctgcgctgtctcgtctctcagaaccccactacttggagtaa
gaatcttatctgggttgagtatgcgcacaacacattgccttgctcttctactggtc
>GypsyInt|GyChaF1
aggtgggggagtatgttgctctctgcccggtgtgtgctcggaacaaagtttctcgtcggc
cttcccctggtctcctacgtccccttcctgtacctactcgcccttggtcggacgtctcgc
tggactttgtaacgggtcttcccctgtcccaaggtaacacaaccatttgaccattgtcga
cagattctcaaagttggtgcattttgttcctctgcccaagttaccctctgccaaggaaac
ggcggaggttgtcctgtccaatgttttccggttacatggcttccctaaagatgttgtgtc
ggatcggggtccccagttcgtctccaagttttggaaggagttctgcgctctcctgggtgc
caccgttagcctctcctccggccatcaccctcagtccaacggacagaccgaatggctcaa
ccaggagttagagaccgttctgcgctgtctcgtctctcagaaccccactacttggagtaa
aaatcttatctgggttgggtatgcgcacaacatgttgccttgctcttctactggtc
>GypsyInt|GyCguF1
aggtgggggagtatgttgctgcctgcccggtgtgtgctcggaacaaagtttctcgtcggc
cttcccctggtctcctacgtccccttcctgtacctactcgcccttggtcggacgtctcgc
tggactttgtaacgggtcttcccctgtcccaaggtaacgcaaccatttgaccattgtcga
cagattctcaaagttggtgcattttgttcctctgcccaagttaccctctgccaaggaaac
ggcggaggttgtcctgtccaatgttttccggttacatggcttccctaaagatgttgtgtc
ggatcggggtccccagttcgtctccacgttttggaaggagttctgcgctcttctgggtgc
cacagttagcctctccaccggccatcaccctcagtccaacggacagacagagcggctcaa
ccaggagttagagaccggtctgtgctgtctcgtctctcagaaccccactacttggagtaa
gaatcttatctgggttgagtatgcgcacaacacattgccttgctcttctactggtc
>GypsyInt|GyLsqF1
aggtgggggagtatgttgctgcctgcccggtgtgtgctcggaacaaggtttctcgtcggc
cttcccctggtctcctacgtccccttcctgtacctactcgcccttggtcggacgtttctc
tggactttgtaacaggtcttcccatgtcccaaggtaacacaaccatttgaccattgtcga
cagattctcgaagttggtgcactttgttcctctgcccaagttaccctccgccaaggaaac
ggtggaggttgtcctgtccaatgttttccggttacatggcttccctaaagatgttgtgtc
ggatcgggatccccagttcatctccaagttttggaaggagttctgtgctctcctgggtgc
cactgttagcctctcctccggccatcaccctcagtccaacggtcagaccgagcggctcaa
ccaggagttagagaccggtctgcgttgtctcgtctctcagaaccccactacttggagtaa
gaatctcatctgggttgagtatgcgcacaacacattgccttgctcttctactggtc
>GypsyInt|GyTniF1
aggtgggggagtatgttgctgcctgcccggcgtgtgctcggaacaaggtttctcgtcggc
cttcccctggtctcctacgtccccttcctgtacctactcgcccttggtcggacgtttctc
tggactttgttacaggtcttcccatgtcccaaggtaacacaaccatttgaccattgtcga
cagattctcaaagttggtgcactttgttcctctgcccaagttaccctctgccaaggaaac
ggcggaggttgtcctgtccaatgttttccggttacatggcttccctaaagatgttgtgtc
ggatcggggtccccagttcgtctccaagttttggaaggagttctgtgctctcctgggtgc
caccgttagcctctcctccggccatcatcctcagtccaatggacagaccgagcggctcaa
ccaggagttagagaccggcctgcgttgtctcgtctctcagaaccccactacttggagtaa
gaatctcatctgggttgagtatgcgcacaacacattgccttgctcttctactggtc
>GypsyInt|GyGacF1
aggtgggggagtatgttgctgtctgcccggtgtgtgctcggaacgaagttcctcgtcggc
cttcccctggtctcctatgtccccttcctgtacctactcgcccttggtcggacgtctctc
tggactttgtaacgggtcttcccctgtcccaagataacacaaccatttgaccattgtcga
cagattctcaaagttggtgcattttgtttctctgcccaagttaccctctgccaaggaaac
ggcggaggttgtcctgtccaatgttttccggttacatggcttccctaaagatgttgtgtc
ggatcggggtccccagttcgtctccaagttttggaaggagttctgcgctctcctgggtg-
cgccgttagcctctcctccggccatcaccctcagtccaacggacataccgagcggctcaa
ccaggagttagagaccggtctgcgctgtctcgtctctcagaaccccactacttggagtaa
gaatcttatctgggttgagtatgcgcacaacacattgccttgctcttctactggtc
>GypsyInt|GyCmaF1
aggtgggggagtatgttgctgcctgcccggtgtgtgctcggaacaaggtttctcgtctgc
cttcccctggtctcctacgtccccttcctgtacctactcgcccttggtcggacgtctctc
tggactttgtaacgggtcttcccctgtcccgaggtatcacaaccatttgaccattgtcga
cagattctcaaagttggtgcattttgttcctctgcccaagttaccctctgccaaggaaac
ggcagaggttgtcctgtccaatgttttccggttacatggcttccctaaagatgttgtgtc
ggatcggggtccccagttcgtctccaagttttggaaggagttctgcgctctcctgggtgc
caccgttagcctctcctccggccatcaccctcagtccaacggacagaccgagcggctcaa
ccaggagttagagaccggtctgcgctgtctcgtctctcagaaccccactacttggagtaa
gaatcttatctgggttgagtatgcgcacaacacattgccttgctcttctactggtc
>GypsyInt|GyDmaF1
aggtgggggagtatgttgctgcctgcccggtgtgtgctcggaacaaggtgtctcgtctgc
cttcccctggtctcctacgtccccttcctgtacctactcgcccctggtcggacgtttctc
tagactttgtaacgggtcttcccctgtcccaaggtaacacaaccatttgaccattgtcga
cagattctcgaagttggtgcaatttgttcctctgcccaagttaccctctgccaaggaaac
ggcggaggttgtcctgtccaatgttttccggttacatggcttccctaaagatgttgtgtc
ggatcgggttccccagttcgtctccaagttttggaaggagttctgtgctctcctgggtgc
caccgttagcctctcctccggccatcaccctcagtccaacggacagaccgagcggctcaa
tcaggagttagagactggtctgcgctgtctcgtctctcagaaccccactacttggagtaa
gaatcttatctgggttgagtaggcacacaacacattgccttgctcttctactggtc
>GypsyInt|GyPscF1
aggtgggggagtatgttgctgcctgcccggtgtgtgctcggaacaaagtttctcgtcggc
cttcccctggtctcctacgtccccttcctgtacctactcgcccttggtcg-------ctc
tggactttgtaacgggtcttcccctgtcccaaggtaacacaaccatttgaccattgtcga
cagattctcaaagttggtgcattttgttcctctgcccaagttaccgtctgccaatgaaac
ggcggaggttgtcctgtccaatgttttccggttacatggcttccctaaagatgttgtgtc
ggatcggggtccccagttcgtctccaagttttggaaggagttctgcgctctcctgtgtgc
caccgttagcctctcctccggccatcaccctcagtccaacggacagaccgagcggctcaa
ccaggagttagagaccggtctgcgctgtctagtctctcagaaccccactacttggagtaa
gaatcttatctcggttgagtatgcgcacaacacattgccttgctcttctactggtc
>GypsyInt|GyNcoF1
aggtgggggagtatgttgctgcctgcccggtgtgtgctcggaccaaagtttctcgtcggc
cttcccctggtctcctacgtccccttcctgtacctactcgcccttggtcggatatctctc
tggactttgtaacgggtcttcccctgtcccaaggtaacacaaccatttgaccattgtcga
cagactctcaaagttggtgcactttgttcctctgcccaagttaccctctgccaaggaaac
ggcggaggttgtcctgtccaatgttttccgg----------tccctaaagatgttgtgtc
ggatcgtggtccccagtttgtctccaagttttggaaggagttctgtgctctcctgggtgc
caccgttagcctctcctccggccatcaccctcagtccatcggacagaccgagcagctcaa
ccaggagttagagaccggtctgcgctgtctcgtctctcagaaccccactacttggagtaa
gaatcttatctgggttgagtatgcgcacaacacattgccttgctcttctactggtc
>GypsyInt|GyTbeF1
aggtgggggagtatgttgctgcctgcccggtgtgtgctcggaacaaggtttctcgtcggc
cttcccctggtctcctacgtccccttcctgtacctactcgcccttggtcggacgtttctc
tggactttgttacaggtcttcccatatcccaaggtaacacaaccatttgaccattgtcga
cagattctcgaagttggtgcactttgttcctctgcccaagttaccctctgccaaggaaac
ggcggaggttgtcctgtccaatgttttccggttacatggcttccctaaagatgttgtgtc
ggatcggggtccccagttcgtctccaagttttggaaggagttctgtgctctcctgggtgc
caccgttagcctctcctccggccatcatcctcagtccaatggacagaccgagcggctcaa
ccaggagttagagaccggcctgcgttgtctcgtctctcagaaccccactacttggagtaa
gaatctcatctgggttgagtatgcgcacaacacattgccttgctcttctactggtc
>GypsyInt|GyTeuF1
aggtgggggagtatgttgctgcctgcccggtgtgtgctcggaacaaggtttctcgtcggc
cttacactggtctcctacgtccccttcctgtacctactcgcccttggtcggacgtttctc
tggactttgttacaggtcttcccatgtcccaaggtaacacaaccatttgaccattgtcga
cagattctcaaagttggtgcactttgttcctctgcccaagttaccctctgccaaggaaac
ggcggaggttgtcctgtccaatgttttccggttacatggcttccct--agatgttgtgtc
ggatcggggtccccagttcgtctccaagttttggaaggagttctgtgctctcctgggtgc
caccgttagcctctcctccggccatcatcctcagtccaacggacagaccgagcggctcaa
ccaggagttagagaccggcctgcgttgtctcgtctctcagaaccccactacttggagtaa
gaatctcatctgggttgagtatgcgcacaacacattgccttgctcttctactggtc
>GypsyInt|GyPguF1
aggtgggggagtatgttgctacctgcccggtgtgtgctcggaacaaggtttctcgtcggc
cttcccctggtctcctacgtccccttcctgtacctactcgcccttggtcggacgtttctc
tggactttgtaatgggtcttcccctgtcccaaggtaacacaaccatttgaccattgtcga
cagattctcgaagttggtgcactttgttcctctgcccaagttaccctctgccaaggaaac
ggcgga---------gtccaatgttttccggttacatggcttccctaaagatgttgtgtc
ggatcagggtccccagttcgtctccaagttttggaaggagttctgtgctctcctgggtgc
caccgttagcctctcctccggccatcaccctcagtccaacggacagaccgagcggctcaa
tcaggagttagagaccggtctgcgctgtttcgtttctcagaaccccactacttggagtaa
gaatcttatctgggttgagtatgcgcacaacacattgccttgctcttctactggtc
>GypsyInt|GyNroE1
aagtgggggagtatgttgctgcatgcccggtgtgtgctcggaacaaagtttgtcgtcggc
catctcctggtctccgacgtccccttcctgtacctactcgcccttggtcggatgtctctc
tggactatgtaacgggtcttcccctgtcccaaggtaacacaaccatttgaccattgtcga
cagattctcaaagttggtgcactttgttcctctgcccaagttaccctctgccaaggaaac
agcggaggttgtcctgtccaatgttttccggttacatggcttccctaaagatgttgtgtc
ggatcgtggtccccagtttgtctccaagttttggaaggagttctgtgctctcctgggtgc
caccgttagcctctcctccggccttcaccctcagtccagcggacagaccgagcggctcaa
ccaggagttagagaccggtctgcggtgtctcgtctctcagaaccccactacttggagtaa
gaatcttatctgggttgaataagcgcacaacacatagccttgctcttctactggtc
>GypsyInt|GyNroF1
aggtgggggagtatgttgctgcatgcccggtgtgtgctcggaacaaagtttctcgtcggc
caactcctggtctccgacgtccccttcctgtacctactcgcccttggtcggatgtctctc
tggactatgtaacgggtcttcccctgtcccaaggtaacacaaccatttgaccattgtcga
cagattctcaaagttggtgcactttgttcctctgcccaagttaccctctgccaaggaaac
agcggaggttgtcctgtccaatgttttccggttacatggcttccctaaagatgttgtgtc
ggatcggggtccccagtttgtctccaagttttggaaggagttctgtgctctcctgggtgc
caccgttagcctctcctccggccttcaccctcagtccagcggacagaccgagcggctcaa
ccaggagttagagaccggtctgcggtgtctcgtctctcagaaccccactacttggagtaa
gaatcttatctgggttgagtaagtgcacaacacatagccttgctcttctactggtc
>GypsyInt|GyNanF1
aggtgggggagtatgttgctgcctgcccggtgtgtgctcggaaca--gtttctcgttggc
cttcccctggtctcctacgtccccttcctgtacctactcgcccttggtcggacgtctctc
tggactttgtaacaggttttcccctgtcccaaggtaacacaaccatttgaccattgttga
cagattctcaaagttggtgcattttgttcctctgcccaagttaccctctgccaaggaaac
ggcggaggttgtcctgtccaatgttttacggttacgtggcttccctaaggatgttgtgtc
ggatcggggtccccagttcgtctccaagttttggaaggagttccgtgctctcctgggtgc
caccattagcctctcctccggccatccccctcagtcgaacggacagaccgagctgctcaa
ccaggagttagagaccggtctgcgctgtctcgtctctcagacccccactacttggagtaa
gaatcttatctgggttgagtatgcgcacaacacattgccttgctcttctactggtc
>GypsyInt|GyLnuF1
aggtgggggagtatgttgctgcctgcccggtgtgtgctcggaacatggtttctcgtcggc
cttcccctggtctc-tacgtccccttcctgtacctacacgcccttggtcggacgtttctc
tggactttgtaacaggtcttcccatgtcccaaggtaacacaaccatttgacaattgtcta
cagattctcgaagttggtgcactttgttcctctgcccaagttaccctctgccaaggaaac
ggcggaggttgtcctgtcc-----tgtccggttacatggcttccctaaagatgttgtgtc
ggatcggggtccccagttcgtctccaggttttggaaggagttctgtgctctcctgggtgc
caccgttagcctctcctccggccatcattctcagtccaacggacagaccgagcggctcaa
ccaggagttagagaccggtctgcgttgtctcgactctcagaaccccactacttggagtaa
gaatctcatctgggttgagtatgcgcacaacacattgccttgctcttctactggtc
>GypsyInt|GyPanF1
------------------------------------------------------------
-----------------cacccccttcctgtgcctactcgcccatggtcggacgtttctc
tggactttgtaacgggtcttcccctgtcccaaggtaacacaaccatttgagcattgtcga
cagattctcgaagttggtgcactttgttcctctgcccaagttaccctctgccaaggaaac
agcggaggttgtcctgtccagtgttttccggttacatggtttccctaaggatgtggtgtc
ggatcggggcccccaattcgtctccaagttttggaaggagttctgtgctctcctgggtgc
caccgttagcctctcctccggtcgtcatcctcagtccaacggacagaccgagtgactcaa
ccaggagttagagaccggtctgtgctgtctcgtctctcagaaccccactacttggagtaa
gaaccttatctgggttgagtatgcgcacaacacactgccttgctcttctactggtc
>GypsyInt|GyCesF1
aggtgggggagtatgttgctgcctgcccggtgtgtgctcggaacaaagtttctcgtcggc
cttcccctggtctcctacgtccccttcctgtacctactcgcccttggtcggatgtctctc
tggactttgtaacgggtcttcccctgtcccaaggtaacacaaccatttgaccattgtcga
cagattctcaaatttgg---------------tgcccaagttaccctctgccaaggaaac
ggcggaggttgtcctgtccaatgttttccggttacatggcttccctaaagatgttgtgtc
ggatcggggtccccagttcgtctccaagttttggaaggagttctgtgctctcctgggtgc
------tagcttctcctccggccatcaccctcagtccaacggacagacagagcggctcaa
ccaggagttagagaccggtctgcgctgtctcgtctctc---------------------a
gaatcttatctgggttgagtatgcgcacaacacattgccttgctcttctactggtc
>GypsyInt|GyPmaF1
aggtgggggagtatgttgctgcctgcccggtgtgtgctcggaccaaagtttctcgtcagc
cttcccctagtctcctacgtccccttcctgtacctactcgcccttggtcggacatctctc
tggactttgtaacgggtcttcccctgtcccaaggtaacacaaccatttgaccattgttga
cagattctcaaagttggtgccttttgttcctttgcccaagttaccctctgccaaggaaat
ggcagaggttgtcctgtccaatgttttacggttacatggcttccctaaggatgttgtgtc
ggatcggggtccccaattcgtctccaagttttggaaggagttctgtgctctcctgggtgc
caccattagcctctcctccagccatcaccctcagtccaacggacagaccgagctgctcaa
ccaggagttatagaccggtttgcgttgtctcgtttctcagacccccactacttggagtaa
gaatcttatctgggttgagtatg---------------------------------
>GypsyInt|GyGgiF1
taggtggggagtatgttgctgcctgccaggtgtgtgctcggaacaaggtttctcgtcggc
cttcccctggtctcctacgtccccttcctgtacctactcgaccctggtcgaacgtttctc
tggactttgtaacgggtcttcccctgtcccaaggtaacacaaccatttgaccattgtcga
cagattctcgaagttggtgcactttgttcctctgcccaagttaccctt------------
------------------------------------------------------------
-----------------------------------------------------------a
caccgttagcctctcctccggtcatcaccctcagtccaacggacagaccgagcagctcaa
acaggagttagagaccggtctgcgctgtctcgtctctcggaaccccactacttggagtaa
gaatcgtatctgggttgagtatgcgcacaacacattgccttgctcttctactggtc
>GypsyInt|GyGgiK1
aggtggggncntatgttgctgcctgccaggtgtgtgctcggaacaaggtttctcgtcggc
cttcccctggtctcctacgtccccttcctgtacctactcgaccctggtcgaacgtttctc
tggactttgtaacgggtcttcccctgtcccaaggtaacacaaccatttgaccattgtcga
cagattctcgaagttggtgcactttgttcctctgcccaagttaccctt------------
------------------------------------------------------------
-----------------------------------------------------------a
caccgttagcctctcctccggtcatcaccctcagtccaacggacagaccgagcagctcaa
acaggagttagagaccggtctgcgctgtctcgtctctcagaaccccactacttggagtaa
gaatcgtatctgggttgagtatgcgcacaacacattgccttgctcttctactggtc
>GypsyInt|GyPmaF1
aggtgggggagtatgttgctgcctgcccggtgtgtgctaggaacaaggtttctcgtcggc
cttcccttggtctcctacgtccccttcctgtacctacacgaccctggtcagacgtttctc
tggactttgtaacgggtcttcccctgtcccaaggtgacacaaccatttgaccattgtcga
cagattttcgaagttggtgcactttgttcctctgcccaagttacctt-------------
------------------------------------------------------------
-----------------------------------------------------------a
caccgttagcctctcctccggttatcaccctcagtcctacggacagaccgagcagctcaa
ataggagttagagaccggtctgcgctgtctcgtccctcagaaccccactacttggagtaa
gaatcttatctgggttgagtatgcgcacagcacattgctttgctcttctgctggtc
>GypsyInt|GyCanH1
acactcaggagtttgtgtcttcctgtcccacgtgtgctaggagtaagtcctcccaccaga
cacctgcaggattgctccagcctctacccattcctagtcgtccctggtcacacattgcct
tggactttgttaccggcctgcctccctcccagggtaacaccacaatctcaccattgttga
caggttctctaagtctgcccactttgtagctctgcctaagcttccttcggccctggagac
ctcccaactcctctctgtacatgttttccggctacatgggatcccttctgacatagtctc
tgaccgcggccctcaattcacctctcgagtgtggaaggagttctgtcaatccctgggagc
ttctgtcagtctaacatccggatatcatccccagtcaaacggtaaaactgagcgaactaa
ccaggacctggaatcagccctccgctgcatcgttgaccgtaactcctctacttggagcac
ccatcttccctgggttgagtactcacataatgccctaacctgttctgctactggtc
>GypsyInt|GyHveH1
acactcaggagtttgtgtcttcctgtcccacgtgtgctaggagtaagtcctcccaccaga
cacgtgcaggattgctccagcctctacccattcctagtcgtccctggtcacacattgcct
tggactttgttaccggcctgcctccctcccagggtaacaccacaatctcaccattgttga
caggttctctaagtctgcccactttgtagctctccctaagcttccttcagccctggagac
ctcccaactcctctctgtacatgttttccggctacatgggatcccttctgacatagtctc
tgaccgcggccctcaattcacctctcgagtgtggaaggagttctgtcaatccctgggagc
ttctgtcagtctaacatccggatatcatccccagtcaaacggtcaaactgagcgaaccaa
ccaggatatggaatcagccttccgctgcatcgttgaccgtaacccctctacctggagcac
ccatcttccctgggttgagtactctcataatgccctaacctgttctgctactggtc
>GypsyInt|GyNcoH1
acactcaggagtttgtgtcttcctgtcccacgtgtgctaggagtaagtcctccgaccaga
cacctgcaggattgctccagcctctacccattcctagtcgtccctggtcacacattgcct
tggactttgttaccggcctgcctccctcccagggtaacaccacaatctcaccattgttga
caggttctctaagtctgcccactttgtagctcttcctaagcttccttcagccctggagac
ctcccaactcctctctgtacatgttttccggctacatgggatcccttctgacatagtctc
tgaccgcggccctcaattcacctctcgagtgtggaaggagttctgtcaatccctgggagc
ttctgtcagtttaacatccggatatcatccccagtcaaacggtcaaactgagcgaaccaa
ccaggacctggaatcagccctccgctgcatcgttgaccgtaacccctctacctggagcac
ccatcctccctgggttgagtactctcataatgccctaacctgttctgctactggtc
>GypsyInt|GyCmaH1
acactcaggagtt--tgtcttcctgtcccacgtgtgctaggagtaagtcctcccaccaga
cacctgcaggattgctccagcctctacccattcctagtcgtccctggtcacacattgcct
tggactttgttaccggcctgcctccctcccagggtaacaccacaatctcaccattgttga
caggttctctaagtctgcccactttgtagctcttcctaagcttccttcagccctggagac
ctcccaactcctctctgtacatgttttccggctacatgcgatcccttctgacatagtctc
tgaccgcggccctcaattcacctctcgagtgtggaaggagttctgtcaatccctgggagc
ttctgtcagtctaacatccggatatcatccccagtcaaacggtcaaactgagcgaaccaa
ccaggacctggaatcagccctccgctgcatcgttgaccgtaacccttctacctggagcac
ccaccttccctgggttgagtactctcataatgccctaacctgttctgctactggtc
>GypsyInt|GyCesH1
acactcaggagtttgtgtcttcctgtcccatgtgtgctaggagtaagtcctcccaccaga
cacctgcaggattgctccagcctctacccattcctagtcgtccctggtcacacattgcct
tggactttgttaccggcctgcctccctcccagggtaacaccacaatctcaccattgttga
caggttctctaagtctgcccactttgtagctcttcctaagcttccttcagccctggaaac
ctcccaactcctctctgtacatgttttccggctacatgggatcccttctgacatagtctc
tgaccgcggccctcaattcacctctcgagtgtggaaggagttctgtcaatccctgggagc
ttctgtcagtctaacgtccagatatcatccccagtcaagctgtcaaactgagcgaaccaa
ccaggacctggaatcagccctccgctgcatcgttgaccgtaacccctctagctggaccac
ccatcttccctgggttgagtactctcataatgcgctaacctgttctgctactggtc
>GypsyInt|GyGacH1
acactcaggagtttgtgtcttcctgtcccacgtgtgctaggagtaagtcctcccaccaga
cacctgcaggattgctccagcctctacccattcctagtcgtccctggtcacacattgcct
tggactttgttaccggcctgcctccctcccagggtaacaccacaatctcaccattgttga
caggttctctaagtatgcccactttgtagctcttcctaagcttccttcagccctggagac
ctcccaactcctctctgtacatgttttccggctacatgggatcccttctgacatagtctc
tga-cgcggccctcaattcacctctcgagtgtggaaggagttctgtcaatccctgggagc
ttctgtcagtctaaaatccggatatcatccccagtcaaacggtcaaactgagcgaaccaa
ccaggacctggaatcagccctccgctgcatcgttgaccgtaacccctctacttggagcac
ccatcttccctgggttgagtactctcataatgccctaacctgttttgctactggtc
>GypsyInt|GyNanH1
acactcaggagtttgtttcttcctgtcccacgtgtgctaggagtaagtcctcccaccaaa
cacctgcaggattgctccagcctctacccattcctagtcgtccctggtcacacatcgcct
tggactttgttaccgacctgcctccctcccagggtaacacaacaatatcaccattgttga
caggttctctaagtctgcccactttgtagctcttcttaagctcccttcagccctggagac
ctcccaactcctctctgtacacgttttccggctacatggaatcccttctgacatagtctc
tgaccgcggtcctcaattcacctctcgagtgtggaaggagttatgtcaatccctgggagc
ttctgtcagtttaacatccggatataatccccagtcaaacggtcaaactgagcgaaccaa
ccaggacctggaatcagccctccgctgcatcgttgaccgtaacccctctacctggagcac
ccatcttccctgggttgagtactctcataatgccctaaactgttctgctactggtc
>GypsyInt|GyLlaH1
acactcaggagtttgtttcttcctgtcccacatgtgctaggagtaaatcctcccaccaaa
cacctgcaggattgctccagcctctacccatccctagtcatccctggtcacatatcgcct
tggattttgttaccggcctgcctccctcccagggtaacaccactatctcaccattgttga
taggttctctaaatctgcccactttgtagctcttcctaagctcccttcagccttggagac
ctcccaactcctctctgtacacgttttccggctacatggaatcccttctgacatagtttc
tgaccgcggtcctcaattcacctctcgagtgtggaaggagttctgtcaatccctgggagc
ttctgtcagtttaacatccggatatcatccccagtcaaacggtcaaactgagcgaaccaa
ctaggacctggagtcagccctccgctgcatcgttgaccgtaacccctctacctggagctc
ccatcttccctgggttgagtactctcataattccctaacctgttctgctactggtc
>GypsyInt|GyLnuH1
acactcaggagtttgtttcttcctgtcccacgtgtgctaggagtaaatcctcccaccaaa
cacctgcaggattgcttcagcctctacccatccctagtcgtccctggtcacatatcgcct
tggactttgttaccggcctgcctccctcccagggtaacaccactatctcaccattgttga
taggttctctaaatctgcccactttgtagctcttcctaagctcccttcagccctggagac
ctcccaactcctctctgtacacgttttccggctacatggaatcccttctgacatagtctc
tgaccgcggtcctcaattcacctctcgagtgtggaaggagttctgtcaatccctgggagc
ttctgccagtttaacatccggatatcatccccagtcaaacggtcaaactgagcgaaccaa
ccaggacctggagtcagccctccgctgcatcgttgaccgtaacccctctacctggagctc
ccatcttccctgggttgagtactctcataattccctaacctgttctgctactggtc
>GypsyInt|GyTeuH1
acactcaggagtttgtttcttcctgtcccacgtgtgctaggagtaagtcctcccaccaaa
cacctgcaggattgcttcagcctctacccatccctagtcgtccctggtcacatatcgcct
tggactttgttaccggtctgcctccctcccagggtaacaccacaatctcatcattgttga
tagattctctaagtctgcccactttgtagctcttcctaagctcccttcagccctggagac
ctcccaactcctctctgaacacgttttccggctacatggaattccttcagacatagtttc
tgaccgcggccctcaattcacctctcgagtgtggaaggagttctgtcaatccctgggagc
ttctgtcagtttaacatccggatatcatccccagtcaaatggtcaaactgagcgaaccaa
ccaggacctggagtcagccctccgctgcatcgttgaccgtaacccctctacctggagctc
ccatcttccctgggtagagtactctcataattccctaacctgttctgctactggtc
>GypsyInt|GyPguH1
acactcaggagtttgtttcttcctgtcccacgtgtgctaggagtaagtcctcccaccaaa
cacctgcaggattgctccagcctctacccatccctagtcgtctctggtcacatatcgcct
tggactttgttaccggcctgcctccctcccagggtaacaccataatctcaccattgttga
caggttctctaagtctgcccactttgtagctcttcctaagctccattcagccctggagac
ctcccaactcctctctgtacacgttttccggctacatggaatcccttctgacatagtctc
tgaccgcagtcctcaattcacctctcgagtgtggaaggagttctgttaatccctgggaga
ttctgtcagtttaacatccgggtatcatccccagtcaaacggtcaaactgagcgaaccaa
ccaggacctggagtcagccctccgctgcatcgttgaccgtaacccctgtacctggagctc
ccatcttccctgggttgagtactctcataatgccctaacctgttctgctactggtc
>GypsyInt|GyLsqH1
acactcaggagtttgtttcttcctgtcccacgtgtgctaggagtaagtcctcccaccaaa
cacctgcaggattgctccagcctctacccatccctagtcgtccctggtcacatatcacc-
tggaatttgttaccggcctgcctccctcccagggtaacaccacaatctcaccattgttga
taggttctctaagtctgcccactttgtagctcttcctaagctcccttcagccctggagac
ctcccaactcctctctgtacacgttttccggctacatggaatcccttctgacatagtctc
tgaccgcggtcctcaattcacctctcgagtgtggaaggagttctgtcaatccctgggagc
ttctgtcagtttaacatccggatatcatccccagtcaaacggtcaaactgagcgaaccaa
ccaggacctggagtcagcccttcgctgcatcgttgaccataacccctctacctggagctc
ccatcttccctgggttgagtactctcataatgccctaacctgttctgctactggtc
>GypsyInt|GyPscH1
acactcaggagtttgtgtcttcctgtcccacgtgtgctaggagtaaatcctcccaccaga
cacctgcaggattgctccagcctccacccattcctagtcgtccctggtcacacattgcct
tggactttgttaccggcctgcctccctcccagggtaacaccacaatctcaccattgttga
caggttctctaagtctgtccactttgtag-----cctaagcttccttcagccctggagac
ctcccaactcctctctgtacatgttttccggctacatgggatcccttctgacatagtctc
--gccgcggccctcaattcacctcttgagtgtggaaggagttctgtcaatccctgggagc
ttctgtcagtctagcatccggatatcatccccagtcaaacggtcaaactgagcgaaccaa
ccaggacctggaatcagccctccgctgcatcgttgaccgtaacccctctacctggagcac
ccatcttccctgggttgagtactctcataatgccctaacctgttctgctactggtc
>GypsyInt|GyTniH1
acactcaggggtttgtttcttcctgtcccacgtgtgctaggagtaagtcctcccaccaaa
cacctgcaggattgcttcaccctctacccatccctagtcgtccctggtcacatatcgcct
tggactttgttaccggtctgcctccctcccagggtaacaccacaatctcaccattgttga
taggttctctaagtctgcccactttgtagctcttcctaagctcccttcagccctggagac
ctcccaactcctctctgtacacg-tttccggctacatggaatcccttctgacatagtttc
tga--------ctcaattcacctctcgagtgtggaaggagttctgtcaatccctgggagc
ttctgtcagtttaacatccggatatcatccccagtcaaatggtcaaactgagcgaaccaa
ccaggacctggagtcagccctccgctgcatcgttgaccgtaacccctctacctggagctc
ccatcttccctgggttgagtactctcataattccctaacctgttctgctactggtc
>GypsyInt|GyPmaH1
acactcaggagtttgtttcttcctgtcccacgtgtgctaggagtaagtcctcccaccaaa
cacctgcaggattgctccagcctctacccattcctagtcgtccctggtcacacatcgcct
tggactttgttaccgacctgcctccctcccagggtaacaccacaatctcaccattgttga
caggttctctaagtctgcccactttgtagctcttcctaagcttccttcagccctggagac
ctcccaactcctctctgtacatgttttccagctacatggaatcccttctgac--agtctc
tgaccgaggctctcaattcacctcttaagtgtggaaggagttctgtcaatctctgggagc
ttctgtcagtctaacatccggatatcatccccagtcaaaaggtcaaactgagtgaaccaa
ccaggacctggaatcagccctctgctgcatcgttgaccgtaacccctctacttggagcac
ccatcttccctgggttgagtactcacataatcccctaacctgttctgctactggtc
>GypsyInt|GyTbeH1
acactcaggagtttgtctcttcctgtcccacgtgtgctaggagtaagtcctcccaccaaa
cacctgcaggattgcttcagcctctacccatccctagtcgtccctggtcacatatcgcct
tggactttgttaccggtctgcctccctcccagggtaacaccacaatctcaccattgttga
tagattctctaagtctgcccactttgtagctcttcctaagctcccttcagccttggagac
ctcccaactcctctctgtacacgttttccggctacatggaatcccttctgacatagtttc
tgaccgcggtcctcaattcacctctcgagtgtggaaggagttctgtcaatccctgggagc
ttctgtcagtttaacatccggatatcatccccagtcaaacggtcagactgagcgaaccaa
ccaggacctggagtcagccctccgctgcatcgttgaccgtaacccctctacctggagctc
ccatcttccctgggttgagtactcgcataattccctaacgtgttctgctactggtc
>GypsyInt|GyNroH1
acactcaggagtttgtttcttcctgtcccacatgtgctaggagtaagtcctcacaccaaa
catctgcaggattgctccagcctctacccatccctagtcgtctctggtcacacatcgcct
tggactttgttaccggcctgcctccctcccagggtaacaccacaatctccccattgttga
caggttctctaagtctgcccactttgtagctcttcctaagcttccttcagccctggagac
ctcccaactcctctccgtacacgttttccggctacatggaatccgttccgacatagcctc
tgaccgcggccctcaattcacctctcgagtgtggaaggagttctttcaatccctgggact
ttctgtcagtttaacatccggataccatccccagtcgaacggtcaaactgagagaaccaa
ccaggacctggaatcagccctccgctgcatcgttgaccgtaacccctcgacctggagcac
ccatcttcactgggttgagtactctaataatgccctaacctgttctgctactggtc
>GypsyInt|GyGgiH1
acactcaggagtttgtgtcttcctgttccacgtgtgctaggagtaagtcctcccaccaga
cacctgcaggtttgctccaacctctacccatccctagtcgtccctggtcacacattgcct
tggactttgtcaccggcctgcctccctcccagggtaacaccaccatctcaccattgttga
caggttctctaagtctgcccacgttgtagctcttcctaagctcccttcagccctggagac
ctcccaactcctctctgttcatgttttccgtcttcatgggatcccttcggacatagtctc
tgaccgcggccctcaattcacctctcgagtgtggaaggagttctgtcaagccctgggagc
ttctgtcagcttaacatctggatatcatccccagtca-----------------aactaa
tcaagacctggaatcagccctccgctgcatcgttgagcgtaacccctctacctggagcgc
ccatcttccctgggttgaatactcccataatgctctaacctgctctgctactggtc
>GypsyInt|GyCguH1
acactcaggagtttgtttcttcctgtcccacgtgtgctaggagcaagtcctcccaccaaa
cacctgcagggttactccagcctctacccatccctaaccgcccctggtcacatattgcct
tggactttgttaccggcctgcctccctcccagggtaacaccactatctcaccattgttga
ccggttctctaaatctgcccattttgtatccctgacgaagcttccttcttccctggagac
ctcccaactcctcactgaacacgttttccgtctgcatggaatcccttctggcatagtctc
tgaccgcggctctcaattcacctctcgggtttggaaagagttctgtcaatctcttggtgc
atctgtcagtttaacatccggttatcatccccagtcaaacggccaaactgagcgaaccaa
ccagggcctggaatcagccctccgcagcatcgttgaccgtaacccctcaacctggagctc
tcatattccctgggttgagtacactcataacgctttaacctgttctgttactggtc
>GypsyInt|GyChaH1
acactcaggagtttgtgtcttcctgtcccacgtgtgctaggagcaagtcctcccaccaaa
cacctgcagggttgctccagcctctacccatccctagccgtccctggtca-----agcct
tggactttgttaccggcctgcctccctcccagggtaactccactatcccaccattgttga
ccggttctctaaatctgcccattttgtagctctaccgaagcttccttctgccctggagac
ctcccaactcctcactgtacacgttttccgtctgcatggaatcctttctgacatagtctc
tgaccgcggtcctcaattcacctctcgggtttggaaagagttctgtcaatctcttggtgc
atctgtcagtttaacatccggttatcatccccagtctaacggccaaactgagcgaaccaa
ccaggatctggaatcagccctccgatgcatctttgaccgtaacccctcaacctggagctc
ccatcttccctgggttgagtactctcataacgcgttaacctgttctgctactggtc
>GypsyInt|GyDmaH1
acactcaggagtttgtttcttcctgtcccacgtgtgctaggagaaagtcctcccaccaaa
aacctgcagggttgctccagcctctacccatccctagccgtccctg----catatcgcct
tggactttgttaccggcctgcctccctcccagggtaactccactaactcaccattgttga
ccggttctctaaatctgccaattttgtaaccctgccgaagcttccttctgccctggagac
ctgccaactcctcactgaacacgtttttcgtctgcatggaatcccttctgacatagtctc
tgaccgcggccctcaattcccctctcgggtttggaaagagttctgtcaatctcttggtgc
atctgtcagtttaacatccggttatcatccccagtcaaacggccaaactcaacgaaccaa
ccaggacctggaatcaaccctccgctgcatcgttgaccgtaacccctcaacctggtgctc
ccatcttccctgggttgagtactctcataatgctttaacctgttctgctactggtc
>GypsyInt|GyPanH1
acactcaggcgtttgtttcttcctgtcccacgtgtgctaggagtaagtcctcccaccaaa
cacctgcagggttgctccagcctatacccattcctagtcatcccttgtcacatatcgcct
tggactttgttaccggcctgcatccctcccagggtaacaccacaatctcacaatttttga
ccggttctcaaagtctgcccactttgtagctcttccaaagctcccttcagccctggagac
ctctcaactcctctctgtacacgttttccggctacatggaatcctggctgacatagtctc
tgaccgcggctctcaattcacctctcgagt----------------------------gc
ttcagtcagtttaacatccggatatcatccccagtcgaacggccagactgagcgaaccaa
ccaggacctggaatcagccctccgttgcatcgttgaccgtaacccctctacctggagctc
ccatcttccctgggttgagtacacacataatgccctaacctgttctgctactggtc
>GypsyInt|Nco-864#LTR/Gypsy
aggttactgagtacgtggcggcctgcactacctgtgctcggaataagacctcntcccagg
ctccnatgggtctactncagcctctgcccgtgccccaccgcccntggtccgacatctcgc
tggacttcgtcaccggactaccgccctctaaaggtaacaccgccgcctgacngtagtaga
ccgnttcnccaagatggtccactttatcgccntgcccaaacttccctctgccaaggagac
ggcagagg-cgtgttgactcacgttttcaggatncatggtttccccagngacgtngtgtc
agaccgaggnccncagttcgtctccgncttctggaagggagtt-----------------
--ctgccagc--------------------------------------------------
------------------------------------------------------------
--------------------------------------------------------
>GypsyInt|Nco-490#LTR/Gypsy
acgtgaggtcctgggtcgacncgtgcgtggcctgtcaacgggctaaggtncaccgccaca
---cnagggcccctttngagctnttcgcggtncctggaggaggtttgac---cacgtccg
tcgacctggtnggtccgttcccccctctcagggtttttcctacctcctcaccatggtgga
c---------aggacgacccgttcggttcctctcgcgtcgacgtcagccgctgacgtagc
ccgggctttcatcgcgacgtgggtgtgtcgttt---tggcaccccgtcagacatttcctc
ggaccgcggttcgcagttcacgtccgagctctggaacgccgtggcnggnggtttgggggt
caagctgcacaggactaccgcttaccacccccaggctaacggcctctgcgagcgnttcca
tcacggacggtaagctgccctgggtgatgctgggcctgaggngccccccaaggaggacct
gcagtgctccncggcggagntngtctacggtcagccgctgagggtcccaggggaat
>GypsyInt|GyCanI1
acaccagggaaagtttcct---ttacctaagatggcaggagaagaa--------------
------------------------------------atcatcattgactacactgacata
ttgacaaagtaagagggtttaggtactt-----------------actagttgtggtaga
tgcatacac-aggttggccag----------------aagctatgccatgcaggagggat
gatcaaattcctagtcacacattacattccactacatgggtttcctaggaaagtgaggtc
agacaatggcagccatttcacctacgcacagtagaacagtcctt----------------
--agcacagttttggagcagtctaccatccacagtcacagggaaaggtagaaaggatgaa
ccataaactcgaggttgcctctagccctcatgtcaatcagaagcccattaacagagggac
aggtt---------------------------------------------------
>GypsyInt|GyHveI1
acaccagggaaagttccct---ttacctaagatggcaggagaagaa--------------
------------------------------------atcatcattgactacactgacata
ttgacaaagtaagagggttcaggtactt-----------------actagttgtggtaga
cgcatacac-aggttggccag----------------aagctatgccatgcaggagagat
gatcaaattcctagtcacacattacattccactacatgggtttcctaggaaagtgaggtc
agacaatggcagccacttcacctacgcacagtagaacagtcctt----------------
--agcacagttttggagcagtctaccatccacagtcacagggaaaggtagaaagaatgaa
ccagaaactcgaggttgcctctagccctcatgtcaatcagaagcccattaacagagggac
aggtt---------------------------------------------------
>GypsyInt|GyLnuI1
acaccagggaaagttccct---ttacctaagatggcaggagaagaa--------------
------------------------------------atcatcattgactacactgacata
ttgataaagtaagagggttcaggtattt-----------------actagttgtggtaga
tgcatacac-aggttggccag----------------aagctatgccatgcaaaagagat
gatcaaattcctagtcacgcattacattccattacatgggtttcctaggaaagtgaggtc
agacaatggcagccatttcacctacgcacagtagaacagtcctt----------------
--agcacagttttggaacagtctaccatccacagtcacagggaaaggtagaaagaatgaa
ccagaaactcgaggttgcctctagccctcatgtcaatcagaagcccattaacagagggac
aggtt---------------------------------------------------
>GypsyInt|GyLsqI1
acaccagggaaagttccct---ttacctaagatggcaggagaataa--------------
------------------------------------atcatcattgactacactgacata
ttgataaagtaagagggttcaggtactt-----------------actagttgtggtaga
tgcatacac-aggttggccag----------------aagctatgccatgcaggagagat
gatcaaattcatagtcacgcattacattccactacatgggtttcctcggaaagtgaggtc
agacaatggcagccatttcacctacgcacagtagaacagtcctt----------------
--agcacagttttggagcagtctaccatctacagtcacagggaaaggtagaaagaatgaa
ccagaaactcgaggttgcctctagccctcatgtcaatcagaagcccattaacagagggac
aggtt---------------------------------------------------
>GypsyInt|GyGgiI1
acaccagggaaagtttcct---ttacctaagatggcaggagaagaa--------------
------------------------------------atcatcattgactacactgacata
ttgacaaagtaagagggttcaggtactt-----------------gctagttgtagtaga
tgcatacac-aggttggccag----------------aagctataccatgcaggagagat
gatcaaattcctagtcacacattacattccactacatgggtttcctaggaaagtgaggtc
agacaatggcagccatttcacctacgcacagtggagcagtcctt----------------
--agcacagttttggagcagtctaccatccacagtcacagggaaaggtagaaagaatgaa
ccagaaactcgaggttgcctctggcccttatgtcaatcagaagcccattaacagagggac
aggtt---------------------------------------------------
>GypsyInt|GyChaI1
acaccagggaaagttccct---ttacctaagatggcaggagaagaa--------------
------------------------------------atcatcattgactacactgacata
ttgacaaagtaagagggttcaggtactt-----------------actagttgtggtaga
tgcatacac-aggttggccag----------------aagctgtgccatgcaggagagat
gatcaaattcctagtcacacattacgttccactacatgggtttcctaggaaagtaaggtc
agacaatggcagccatttcacctacgcacagtagaagagtccct----------------
--agcaccgttttggagcagtctaccatccacagtcacagggaaaggtagaaaggatgaa
ccagaaactcgaggttgccactagccctcatgtcaatcagaagcccattaacagagggac
aggtt---------------------------------------------------
>GypsyInt|GyLlaI1
acaccagggaaagttccct---ttacctaagatggcaggagaagaa--------------
------------------------------------atcatcattgactacactgacata
ttgatagagtaagagggttcaggtactt-----------------actagttgtggtaga
tgcatacac-aggttggccag----------------aagctatgccatgcaagagagat
gatcaatttcctagtcacgcattatattccattacatgggtttcctaggaaagtgaggtc
agacaatggcagccatttaacctaagcaccgtagaacagtcctt----------------
--agcacagttttggagcagtctaccatccacaatcacagggaaaggtggaaagaatgaa
ccagaaactcgaggttgcctctggccctcatgtcaatcagaagcccattaacaaagggac
aggtt---------------------------------------------------
>GypsyInt|GyTniI1
acaccagggaaagttccct---ttacctaagatggcaggagaagaa--------------
------------------------------------atcatcattgactacactgacata
ttgataaagtaagagggttcaggtattt-----------------actagttgtggtaga
tgcatacac-aggttggccag----------------aagctatgccatgcaagagagat
gatcaaatccctagtcacgcattatattccattacatgggtttcctaggaaagtgaggtc
agacaatggcagccatttcacctaagcacagtagaacagtcctt----------------
--agcacagttttggagcagtctaccatccacaatcgcagggaaaggtagaaagaatgaa
ccagaaactcgaggttgcctctggccctcatgtcaatcagaagcccattaacaaagggac
aggtt---------------------------------------------------
>GypsyInt|GyTeuI1
acaccagggaaagttccct---ttacctaagatggcaggagaagaa--------------
------------------------------------atcatcattgactacactgacata
ttgataaagtaagagggttcaggtattt-----------------actagttgtggtaga
tgcatacac-aggttggccag----------------aagctatgccatgcaagagagat
gatcaaattcctagtcacgcattatattccactacatgggtttcctaggaaagtgaggtc
agacaatggcagccatttcacctaagcacagtagaacagtcctt----------------
--agcacagttctggagcagtctaccatccacagtcacagggaaaggtagaaagaatgaa
ccagaaactcgaggttgcctctggccatcatgtcaatcagaagcccattaacatagggac
aggtt---------------------------------------------------
>GypsyInt|GyPscI1
acaccagggaaagttccct---ttacctaagatggcaggagaagaa--------------
------------------------------------atcatcattgactacactgacata
ttgacaaagtaagagggttcaggtactt-----------------actagttgtggtaga
tgcatacac-aggttggccag----------------aagctatgccatgcaggagagat
gatcaaattc-----------------------aaatgggtttcctaggaaagtgaggtc
agacaatggcagccacttcacctacgcacagtagaacagtcctt----------------
--agcacagttttggagcagtctaccatccacagtcacagggaaaggtagaaagaatgaa
ccagaaactcgaggttgcctctagccctcatgtcaatcagaagcccattaacagagggac
aggtt---------------------------------------------------
>GypsyInt|GyCguI1
acaccagggaaagttccct---ttaccaaagatggcaggagaagaa--------------
------------------------------------atcatcattgactagactgacata
ttgacaaagtaagagggttcaggtactt-----------------gctagttgtggtaga
tgcatacac-aggttggccag----------------aagctatgccatgcagaagagat
gatcaaattcctagtcacacattacattccactacatgggtttcctaggaaggtgaggtc
agacaatggcagccatttcacatacgcacagtagaactgtcctt----------------
--atcacagttttggagcagtctaccatccacagtcacagggaaaggtagaaagaatgaa
ccagaaactcgaggttgcctctagcccttatgtcaatcagaagcccattaacagagggac
aggtt---------------------------------------------------
>GypsyInt|GyPguI1
acaccagggaaagttccct---ttacctaagatggcaggtgaagaa--------------
------------------------------------atcatcattgactacactgacata
ttgataaggtgagagggttcaggtactt-----------------actagttgtggtaga
tgcatacac-aggttggccag----------------aagctatgccatgcaagagagat
gatcaaattcctagtcacacagtacattccactacatgggtctcctaggaaagtgaggtc
agacaatggcagccatttcacctacgcacagtagaacggtcctt----------------
--agcaccgttttggagcagtctaccatccagagtcacagggaaaggtagaaagaatgaa
ccagaaactcgaggttgcctctggccctcatgtcaatcagaagcccattaacaaagggac
aggtt---------------------------------------------------
>GypsyInt|GyPanI1
acatcagggaaagtttcct---ttacctaagatggcaggagaagaa--------------
------------------------------------atcatcattgactacactgacata
ttgacaaagtaagagggttcaggtactt-----------------actagtggtagtaga
tgcatacac-aggttggccag----------------aagctattccatgcaggagagat
gatcaagttcttagtcacgcattacattccactacatgggtttcctaggaaagtgaggtc
agacaatggcagccatttcacctacgcacagtagagcagtcctt----------------
--agcacagttttggagcagtctaccatccacagtctcagggaaaggtagaaaggatgaa
ccagaaactcgaggttgcctctagcccttatgtcaatcaggagcctattaacagagggac
aggtt---------------------------------------------------
>GypsyInt|GyNcoI1
acaccagggaaagtttcct---ttacctaagatggcaggagaagaa--------------
------------------------------------atcatcattgaatacactgacata
ttgacaaagtaagagggttcaggtactt-----------------actagttgtattaga
tgcatacac-aggttggccag----------------aagctatgccatgcaggagagat
gatcaagttcttagtcacgcattacattccactgcctgggtttcctaggaaagtgaggtt
agacaatggcagccatttcacctacgcacagtagaacagtcctt----------------
--agcacagtttcagagccgtttatcacccccaatctcagggaaaggtagaaaggatgaa
ccagaaactcgaggttgcctctggcccttatgtcaatcaggagcctattaaccgagggac
aggtt---------------------------------------------------
>GypsyInt|GyNroI1
gcaccagggaaagtttcct---ttacctaaaatggcaggagaagaa--------------
------------------------------------atcataattgactacactgacata
ttgacaaagtaagagggttcagatactt-----------------actagttgtagtcga
tgcatacac-aggttggccag----------------aagctatgccatgcaggagagat
gatcaagttcttagtcactcattacattccactacatgggtttcctaggaaagtgaggtc
agacaatggcagccatttcacctacgcacagtagaacagtcttt----------------
--agcacagttttggagctgtctatcacccccaatctcagggaaaggtagaaaggatgaa
ccagaaactcgaggttgcctctggctctcatgtcaattaggagcctataaacaaagggac
aggtt---------------------------------------------------
>GypsyInt|GyPmaI1
acaccagggaaagtttcct---ttacctaagatggcaggagaagaa--------------
------------------------------------atcataattgactacactgacata
ttgacaaagtaagagggttcagatactt-----------------actagtggtagtcga
tgcatacac-aggttagccag----------------aagctatgccatgcaggaaagat
gatcaagttcttagtcactcagtacattccactacatgggtttcctaggaaagtgaggtc
agacaatggcagtcatttcacctacgcacagtagaacagtcttt----------------
--agcacagttttggagctgtctatcacccccaatctcagggaaaggtagaaaggatgaa
ccagaaactcgaggttgcctctggctctcatgtcaattgggagcctataaacaaagggac
aggtt---------------------------------------------------
>GypsyInt|GyTbeI1
acaccagggaaagttccct---ttacctaagatggcaggagaagaa--------------
------------------------------------atcatcattgactacactgacata
ttgataaagtaagagggttcaggtattt-----------------actagttgtggtaga
tgcatacac-aggttggccag----------------aagctatgccatgcaagagagat
gatcaaattcctagtcacgcattatattccattacatgggtttcctaggaaagtgaggtc
agacaatggcagccatttcacctaagcacagtagaacagtcctt----------------
--agcacagttttggagcagtctaccatccacaatcacagggaaaggtggaaagaatgaa
ccagaaactcgaggttacctctggccctcatgtcgatcagaagcccattaacagagggac
aggtt---------------------------------------------------
>GypsyInt|GyCesI1
acaccagggagagtttcct---ttacctaagatggcaggagaagaa--------------
------------------------------------atcatcattgactacactgacata
ttggcaaagtaagaggattcagatattt-----------------gttcgttgtagtaga
tgcatacac-aggttggccag----------------aagctatcccttgcagaagagat
gatcaaattcctagtcacgtgttacattccattacatggatttcctaggaaagtaaggtc
agacaatggcagccatttcacctacgcacagtggaacagtcctt----------------
--agcacagttttggagcagtttgtcatccacagtctcagggaaaagtggaaaggatgaa
ccaaaaactcgaggttgcctctagctcttatgtcaatcaggagcccattaacgaagggac
aggtt---------------------------------------------------
>GypsyInt|GyCmaI1
acaccagggaaagtttcct---ttacctaagatggcaggagaagaa--------------
------------------------------------atcatcattgactacactgacata
ttgacaaagtaagaggattcagatattt-----------------gttagtagtagtaga
tggatacac-aggttggccag----------------aagctatcccttgcaaaagagat
gatcaaattcctagtcacgcagtacattccattacatggatttcctaggaaagtgaggtc
agacaatggcagccatttcacctacgcaccgtagaagagtccct----------------
--agcacagttttggagcagtttatcatccacagtctcagggaaaagtggaaaggatgaa
ccaaaaactcgaggttgcctctagcgcttatgtcaatcaggagcccattaacaaagggac
aggtt---------------------------------------------------
>GypsyInt|GyGacI1
acaccagggaaagtttcct---ttacctaagatggcaggagaagaa--------------
------------------------------------atcatcattgactacactgacata
ttgacaaagtaagaggattcagatattt-----------------gttagtggtagtaga
tggatacac-aggttggccag----------------aagctatcccttgcagaagagat
gatcaaattcctagtcacgcattacattccattacatggatttcctaggaaagtgaggtc
agacaatggcagccatttcacctacgcacagtagaagagtccct----------------
--agcacagttttggagcagtttatcctccacagtctcagggaaaagtggaaaggatgaa
ccaaaaactcgaagttgcctctggctcttatgtcaatcaggagcccattaacaaagggac
aggtt---------------------------------------------------
>GypsyInt|GyNanI1
acacaagggaacgtttcct---ttacctaagatggcaggagaagaa--------------
------------------------------------atcgttattgactacactgacata
ttgacaaagtaagagggttcagatactt-----------------actagtcgtagtcga
tgc----------ttggccag----------------aagctatgccatgcaggagagat
gatcaagttcttagtcacgcattacattccactacatgggtttcctaggaaagtgaggtc
ag-caatggcagccatttcacctacgcacagtaaact-----------------------
----cacagttttggagctgtctatcagccccaatctcagggaaaggtagaaaggatgaa
ccagaaactcgaggttgcctctggctcttatgtcaattaggagcctattaaccgagggac
aggtt---------------------------------------------------
>GypsyInt|GyDmaI1
acaccagggaaagttccca---ttacccaaaatggcaggggaagaa--------------
------------------------------------accatcatcgactacactgacata
ttgacaaagtaagggggttcaggtattt-----------------gctagttgtagtaga
tgcttacac-aggatggcc-----------------------atgccatgcaggagagat
catcaagttcctagtaactcactaaatcccactccatggtttccccaggaaagtaaggtc
agataatggcagccatttcatctcagggttgtagaacagtcctt----------------
--agcacagttttggagcagtctatcacccacaatcacagggcaaggtagaaagaatgaa
ccagaaactcgaggttacctctagctctcatgtcaatcagaagcccattaacagagggac
aggtt---------------------------------------------------
>Copia|CoCanA1
-----------------------------TCATGTAGATGATTTTCTTTGGGCAGGCTTT
TTCATCCAATGTGATCGCAGTCTGCATTCAAGGTTGGGCGTGAGGAGCATGA------AG
AGTTCTCCTATGTAGGAATGGATTTGGTAAC------------------TGTTAACGGTG
AAGTTCGGGAACATCAAC-----------AAAAGAACCTGGAGCCTATTCCCATACAAGC
AAGTCGGGCCACACAGAGAAATGAACCCCTCAACGAAACTGAGA----------------
---------GAGAGCAGTTACGATCAAAAATAGGACAGATCCTATGGGTTGCTAAACAGA
CAAGACCTGTAATGTTTGATTCATGTTGTTTGG---------------------------
-------------------------------------------CTTCTAATATAAAAGGG
GCAACAGTAC--------------------------------------------------
------------------------------------------------------------
-------------------------------AGTCTCATGATGCTAATAAGATCATCCGT
AAAGATTTCAACATCTGGAAAACAGTG-------------ATGCTTTGAACTTGATAGTT
TTCAGTGATGCTTCATT-----------------------------------------TG
GAAACCTCCCAGACGGAGGTACACAGGAGGTACTTTTATAACACTTAGAGAAAGAGGGAA
GTTTTCCCCCCTCTG---------------------------------------------
---------------------------------TTGGCATTCAAAGAAAATCAGACGAGT
GGTTCCCATGTCAGATGGGGTAGACAATGCAATTTTTCTAGCCACAGCACCCCCTGTACT
CTGTGTGACTGATAACCACTCTCTGTTCGATCTC
>Copia|CoGacA1
-----------------------------TCATGTAGATGATTTTCCTTGGGCAGGCTTT
TTCGTCCAATGTGATGGCAGTCTGCATTCAAGGTTGGGCGTGAGGAGCATGA------AA
AGTTCTCCTATGTAGGAATGGATTTGGTAAC------------------TGTTAACGGTG
AAGTTCAGGTACATCAAC-----------AAGAGAACCTGGAGCCTATATCCATACAAGC
AAGTCAGGCCACACAGAGAAATGAACCCCTCAACGAAACTGAGA----------------
---------GAGAGCAGTTACGATCAAAAATAGGACAGATCCTATGGGTTGCTAAACAGA
CAAGACCTGTAATGTTTGATTCATGTTGTTTGG---------------------------
-------------------------------------------CTTCTAATATAGAAGGG
GCAACAGTAC--------------------------------------------------
------------------------------------------------------------
-------------------------------AGTCTCATGATGCTAATAAGATCATCCGT
AAAGATTTCAACATCTGGGAAACAGTG-------------ATGCTTTGAACTTGATAGTT
TTCAGTGATGCTTCATT-----------------------------------------TG
GAAACCTCCCAGACGGAGGTACACAGGAGGTACTTTTATAACACTTAGAGAAAGAGGGAA
GTTTTCCCCCCTCTG---------------------------------------------
---------------------------------TTGGCATTCAAAGAAAATCAGACGAGT
GGTTCCCATGTCAGATGGGGTAGACAATGCAATTTTTCTAGCCACAGCACCCCCTGTACT
CTGTGTGACTGATAACCACTCTCTGTTCGATCTC
>Copia|CoGgiA1
-----------------------------TCATGTAGATGATTTTCTTTGGGCAGGCTTT
TTCATCCAATGTGATCGCAGTCTGCATTCGAGGTTGGGCGTGAGGAGCATGA------AA
AGTTCTCCTATGTAGGAATGGATTTGGTAAC------------------TGTTAACGGTG
AAGTTCAGGTACATCGAC-----------AAGAGAACCTGGAGCCTATTCCCATACAAGC
AAGTCGGGCCACACAGAGAAATGAACCCCTCAACGAAACTGAGA----------------
---------GAGAGCAGTTACGATCAAAAATAGGACAGATCCTATGGGTTGCTAAACAGA
CAAGACCTGTAATGTTTGATTCATGTTGTTTGG---------------------------
-------------------------------------------CTTCTAATATGAAAGGG
GCAACAGTAC--------------------------------------------------
------------------------------------------------------------
-------------------------------AGTCTCATGATGCTAATAAGATAATCCGT
AAAGATTTCAACATCTGGGAAACAGTG-------------ATGCTTTGAACTTGATAGTT
TTCAGTGATGCTTCATT-----------------------------------------TG
GAAACCTCCCAGACGGAGGTACACAGGAGGTACTTTTATAACACTTAGAGAAAGAGGGAA
GTTTTCCCCCCTCTG---------------------------------------------
---------------------------------TTGGCATTCAAAGAAAATCAGACGAGT
GGTTCCCATGTCAGATGGGGTAGACAATGCAATTTTTCTAGCCACAGCACCCCCTGTACT
CTGTGTGACCGACAACCACTCTCTGTTCGATCTC
>Copia|CoNcoA1
-----------------------------TCATGTAGATGATTTTCTTTGGGCAGTCTTT
TTCATCCAATGTGATCGCAGTCTGCATTCAAGGTTGGGCGTGAGGAGCATGA------AA
AGTTCTCCTATGTAGGAATGGATTTGGTAAC------------------TGTTAACGGTG
AAGTTCAGGTACATCAAC-----------AAGAGAACCTGGAGCCTATTCCCATACAAGC
AAGTCGGGCCACACAGAGAAATGAACCCCTCAACGAAACTGAGA----------------
---------GAGAGCAGTTACGATCAAAAATAGGACAGATCCTATGGGTTGCTAAACAGA
CAAGACCTGTAATGTTTGATTCATGTTGTTTGG---------------------------
-------------------------------------------CCTCTAATATAAAAGGG
GCAACAGTAC--------------------------------------------------
------------------------------------------------------------
-------------------------------AGTCTCATGATGCTAATAAGATAATCCGT
AAAGATTCCAACATCTGGGAAACAGTG-------------ATGCTTTGAACTTGATAGTT
TTCAGTGATGCTTCATT-----------------------------------------TG
GAAACCTCCCAGATGGAGGTACACAGGAGGTACTTTTATAACACTTAGAGAAAGAGGGAA
GTTTTCCCCCCTCTG---------------------------------------------
---------------------------------TTGGCATTCAAAGAAAATCAGACGAGT
GGTTCCCATGTCAGATGGGGTAGACAATGCAATTTTTCTAGCCACAGCACCCCCTGTACT
CTGTGTGACCGATAACCACTCTCTGTTCGATCTC
>Copia|CoPscA1
-----------------------------TCATGTAGATGATTTTCTTTGGGCAGGCTTT
TTCATCCAATGTGATCGCAGTCTGCATTCAAGGTTGGGCGTGAGGAGCATGA------AA
AGTTCTCCTATGTAGGAATGGATTTGGTAAC------------------TGTTAACGGTG
AAGTTCAGGTACATCAAC-----------AAGAGAACCTGGAGCCTATTCCCATACAAGC
AAGTCGGGCCACACAGAGAAATGAACCCCTCAACGAAACTGAGA----------------
---------GAGAGCAGTTACGATCAAAAATAGGACAGATCCTATGGGTTGCTAAACAGA
CAAGACCTGTAATGTTTGATTCATGTTGTTTGG---------------------------
-------------------------------------------CTTCTAATATAAAAGGG
GCAACAGTAC--------------------------------------------------
------------------------------------------------------------
-------------------------------AGTCTCATGATACTAATAAGATAATCCGT
AAAGATTTCAACATCTGGGAAACAGTG-------------ATGCTTTGAACTTGATAGTT
TTCAGTGATGCTTCATT-----------------------------------------TG
GAAACCTCCCAGACGGAGGTACACAGGAGGTACTTTTATAACACTTAGAGAAAGAGGGAA
GTTTTCCCCCCTCTG---------------------------------------------
---------------------------------TTGGCATTCAAAGAAAATCAGACGAGT
GGTTCCCATGTCAGATGGGGTAGACAATGCAATTTTTCTAGCCACAGCACCCCCTGTACT
CTGTGTGACTGATAACCACTCTCTGTTCGATCTC
>Copia|CoDmaA1
-----------------------------TCATGTAGATGATTTTCTTTGGGCAGGCTTT
TTCATCCAATGTGATCGCAGTCTGCATTCAAGGTTGGGTGTGGGGAGCATGA------AA
AGTTCTCCTATGTAGGAATGGATTTGGTAAC------------------TGTTAACGGTG
AAGTGCAGGTACATCAAC-----------AAGAGAACCTGGAGCCTATTCCCATACAAGC
AAGTCGGGCCACACAGAGAAATGAACCCCTCAACGAAACTGAGA----------------
---------GAGAGCAGTTACGATCAAAAATAGGACAGATCCTATGGGTTGCTAAACAGA
CAAGACCTGTAATGTTTGATTCATGTTGTTTGG---------------------------
-------------------------------------------CTTCTAATATAAAAGGG
GCAACAGTAC--------------------------------------------------
------------------------------------------------------------
-------------------------------AGTCTCATGATGCTAATAAGATAATCCGT
AAAGATTTCAACATCTGGGAAACAGTG-------------ATGCTTTGAACTTGATAGTT
TTCAGTGATGCTTCATT-----------------------------------------TG
GAAACCTCCCAGACGGAGGTACACAGGAGGTACTTTTATAACACTTAGAGAAAGAGGGAA
GTTTTCCCCCCTCTG---------------------------------------------
---------------------------------TTGGCATTCAAAGAAAATCAGACGAGT
GGTTTCCATGTCAGATGGGGTAGACAATGCAATTTTTCTAGCCACAGCACCCCCTGTACT
CTGTGTGACCGATAACCACTCTCTGTTCGATCTC
>Copia|CoCesA1
-----------------------------TCATGTTGATGANTTCCNTTGGGCAGGCTTT
TTCATCCAATGTGATCGCAGTCTGCATTCAAGGTTGGACGTGAGGAGCATGA------AA
ACTTCTCCTATGTAGGAATGGATTTGGTAAC------------------TGTTAACGGTG
AAGTTCAGGTACATCAAC-----------AAAAGAACCTGGAGCCTATTCCCATACAAGC
AAGTCGGGCCACACAAAGAAATGAACCCCTCAACGAAAC--AGA----------------
---------GAGAGCAGTTACGATCAAAAATAGGACAGATCCTATGGGTTGCTAAACAGA
CAAGACCTGTAATGTTTGATTCATGTTGTTTGG---------------------------
-------------------------------------------CTTCTAATATAAAAGGG
GCAACAGTAC--------------------------------------------------
------------------------------------------------------------
-------------------------------AGTCTCATGATGCTAATAAGATCATCCGT
AAAGATTTCAACATCTGGGAAACAGTG-------------ATGCTTTGAACTTGATAGTT
TTCAGTGATGCTTCATT-----------------------------------------TG
GAAACCTCCCAGACGGGGGTACACAGGAGGTACTTTTATAACACTTAGAGAAAGAGGGAA
GTTTTCCCCCCTCTG---------------------------------------------
---------------------------------TTGGCATTCAAAGAAAATCAGACGAGT
GGTTCCCATGTCAGATGGGGTAGACAATGCAATTTTTCTAACCACAGCACCCCCTGTACT
CTGTGTGACTGATAACCACTCTCTGTTGGATCTC
>Copia|CoNroA1
-----------------------------TCATGTTGATGANTTTCTATGGGCAGGCTTT
TTCATCCAATGTGATCGCAGTCTGCATTCAAGGTTGGGCGTGAGGAGCATGA------AA
AGTTCTCCTATGTAGGAATGGATTTGGTAAC------------------TGTTAACGGTG
AAGTTCAGGTACATCAAC-----------AAGAGAACCTGGAGCCTATTCCCATACAAGC
AAGTCGGGCCACACAGAGAAATGAACCCCTCAACGAAACTGAGA----------------
---------GAGAGCAGTTACGATCAAAAATAGGACAGATCCTATGGGTTGCTAAACAGA
CAAGACCTGTAATGTTTGATTCATGTTGTTTGG---------------------------
-------------------------------------------CTTCTAATATAAAAGGG
GCAACAGTAC--------------------------------------------------
------------------------------------------------------------
-------------------------------AGTCTCATGATGCTAATAAGATAATCCGT
AAAGATTCCAACATCTGGGAAACAGTG-------------ATGCTTTGAACTTGATAGTT
TTCAGTGATGCTTCATT-----------------------------------------TG
GAAACCTCCCAGACGGAGGCACACAGGAGGTACTTTTATAACACTTAGAGAAAGAGGGAA
GTTTTCCCCCCTCTG---------------------------------------------
---------------------------------TTGGCATTCAAAGAAAATCAGACGAGT
GGTTTCCATGTCAGATGGGGTAGACAATGCGATTTTTCTAGCCACAGCACCCCCTGTACT
CTGTGTGACCGATAACCACTCTCTGTTCGATCTC
>Copia|CoCguA1
-----------------------------TCATGGAGATGATTTTCTTTGGGCAGGCTTT
TTCATCCAATGTGATCGCAGTCTGCATTCAAGGTGGGGCGTGAGGAGCATGA------AA
AGTTCTCCTATGTAGGAATGGATTTGG-------------------------TAACGGTG
AAGTTCAGGTACATCAAC-----------AAGAGAACCTGGAGCCTATTTCCATACAAGC
AAGTCGGGCCACACGGAGAGATGAACCCCTCAACGAAAC----A----------------
---------GAGAGCAGTTACGATCAAAAATAGGACAGGTCCTATGGGTTGCTAAACAGA
CAAGACCTGTAATGTTTGATTCATGTTGTTTGG---------------------------
-------------------------------------------CTTCTAATATAAAAGGG
GCAACAGTCC--------------------------------------------------
------------------------------------------------------------
-------------------------------AGTCTCATGATGCCAATAAGATCATCCGT
AAAGATTTCAACATCTGGGAAACAGTG-------------ATGCTTTGAACTGGATAGTT
TGCAGTGATGCTTCATC-----------------------------------------TG
GAAACCTCCCAGACGGAGGCACACGGGAGGCACGTCTAGAACACT--GAGAAAGAGGGAC
GTTT----CCCCCTG---------------------------------------------
---------------------------------TTGGCATTCAAAGGAAATCAGACGAGT
GG-TCCCATGTCGGATGGGGTAGACGATGCAATTTTTCTAGCCACAGCAGCCCCTGTACT
C--TGTGACTGATAACCA--CTCTGTTCGACCTC
>Copia|CoNanA1
-----------------------------TCATGTAGATGATTTTCTTTGGGCAGGCTTT
TTCATCCAATGTGATCGCAGTCTGCATTCAAGGTTGGGCGTGAGGAGCATGA------AA
AGTTCTCCTATGTAGGCATGGATTTGGTAAC------------------TGTTAACGGTG
AAGTTCAGGTACATCAAC-----------AAGAGAATCTGGAGCCTATTCCCATACAAGC
AAGTCGGGCCACACAGAGAAATGAACCCCTCAACGAAACTGAGA----------------
---------GAGAGCAGTTACGATCAAAAATAGGACAGATCCTATGGGTTGCTAAACAGA
CAAGACCTGTAATGTTTGATTCATGTTGTTTGG---------------------------
-------------------------------------------CTTCTAATATAAAAGGG
GCAACAGTAC--------------------------------------------------
------------------------------------------------------------
-------------------------------AGTCTCATGATGCTAATAAGATAATCCGT
AA----------------------------------------------------------
------------------------------------------------------------
------------------------------------------------------------
------------------------------------------------------------
------------------------------------------------------------
------------------------------------------------------------
----------------------------------
>Copia|CoCanC1
GGCCAGGTTTGTAGCTAAAGGCTACAGTCAGAGGGAAGGAATAGACTACGGTGAGACATT
CTCCCCTACAGCTAATCTGACCAGTGTACGGGTAGTTATGCAGAAGGCAGCCGAAGATGA
CTTGATTTGACACC-AGATGGATGTGAAGACAGCCTACCAGCACGCACCCATTGATAGGG
AC----ATATGGAACAACCTGAAGGTTACGAGAAGAAAGGAGAGAAGCTAGTGTGCAAGC
TAGAAAAATCCATTTACGGCCTGAAACAGTCTGCGAAATTGGAACGAGATGCTTCATGCA
TGTCTAATTGAAGACCACTTCATACAGAACCCAGTAGACCCATGTGTTTACACAAAGGAG
TCAAAAGAAGGAAAAGTGATAATTGTGATTTGGGTGGATGATTTGATCATCGCAGCAGAC
AACACTAGAAACCTAGAGCAGGTGAAAGGTATGCTCTCCACCAGATTCAAGATGAAGGAC
CTGGGCAGGTTAAAACATTTTCTAGGCATGGACTTCGAACAGTCTGCCAGTTGTGTAAAA
ATATCCCAGAAGAGATATGTGGAAAAGATCCTGAATCGTTTTGACATGCAGGAGTGTAGA
ACTAGGGAAACACCATGTGATCAAAAGCTAGACTATGACGATGCACAAAAATTGACGGAT
GTAGC----------------------CTCGCTCTGACCTATGTTTTGTAGTAAGTAAGT
TATCACAGCATTTTGCTGATCCCACAGAAGAGCACTGGATTACAGCAAAACATGTATTCC
GTTATCTTAAAGGTACAGCAGATACACAGCTTTGTTTCAGGAAGAGCAGCGAGGGCTTAG
GGCTTCACGCCTATAGTGACGCAGATTGGGCGGCAGACGCCACCGACAGGAGAAGCACCA
CAGGGTATTGTGTGAGTGTGGGTACAGACAGCTCGCTGGTTTCATGGAAAACAAAGAAAC
AGCCCACTTGTGAAGCCGAATATATGGCTCTAGCCTTGACAATACAGGAATGTATTTATC
TGGAACAACTGCTCGAAGGAATGGATACCTGTGT
>Copia|CoGgiC1
GGCCAGGTTTGTAGCTAAAGGCTACAGTCAGAGGGAAGGAGTAGACTACGGTGAGACATT
CTCCCCTACAGCTAATCTGACCAGTGTACGGGTAGTTATGCAGAAGGCAGCCGAAGAAGA
CTTGATTTTACACC-AGATGGATGTGAAGACAGCCTACCTGCACGCACCCATTGATAGGG
ACATATATATGGAACAACCTGAAGGTTACGAGAAGAAAGGAGAGAAGCTAGTGTGCAAGC
TAGAAAAATCCATTTACGGCCTGAAACAGTCTGCGAAATTGGAACGAGATGCTTCATACA
TGTCTAATTGAAGACCACTTCATACAGAACCCAGTAGACCCCTGTGTTTACACAAAAGAG
TCAAAAGAAGGGAAAGTGATAATTGTGATTTGGGTGGATGATTTGATCATCGCAGCAGAC
AACACTAAAAACCTAGAGCAGGTGAAAGTTATGCTCTCCACCAGATTCAAGATGAAGGAC
CTGGGCAGGTTAAAACATTTTCTAGGCATGGACTTCGAACAGTCTGCCAGTTGTGTAACA
ATATCCCAGAAGAGATATGTGGAAAAGATCCTGAATCGTTTTGACATGCAGGGGTGTAGA
ACTAGGGAAACACCATGTGATCAAAAGCTAGATTATGAGGATGCACAAAAATTGACGGAT
GTAGCCTCATTTATTTGACAACATGTACTCGCCCTGACCTATGTTTTGTAGTGAGTAAGC
TATCACAGCATTTTGCTGACCCCACAGAAGAGCACTGGATTACAGCAAAACAAGTTTTCC
GTTATCTTAAAGGTACAGCAGATAAACAGCTTTGTTTCAGGAAGAGCAGCGAGGGCTTAG
GGCTTCAAGCCTATAGTGACGCAGATTGGGCGGCAGACGCCACAGACAGGAGAAGTACCA
CAGGGTATTGTGTGAGTATGGGTACAGACAGCTCACTGGTTTCTTGGAAAACAAAGAAAC
AGCCCACTTGTGAAGCCGAGTATATGGCTCTAGCCATGACAATACAGGAATGTATTTATC
TGGAACAACTGCTCGAAGGAATGGATACCTATGT
>Copia|CoCesC1
GGCCAGGTTTGTAGCTAAAGGCTACAATCAGAGGGAAGGAATAGACTACGGTGAGACGTT
CTCCCCTACAGCTAATCTGACCAGTGTACGGGTAGTTATGCAGAAGGCAGCCGAAGACGA
CTTGATTTTACACC-AGATGGATGTGAAGACAGCCTACCTGCACGCACCTATTGATAGGG
ACATATATATGGAACAACCTGAAGGTTACGAGAAGAAAGGGTAGAAGCTAGTGTGCAATC
TAGAAAAATCCATTTACGGCCTGAAACAGTCTGCGAAATTGGAACGAGATGCTTCATACA
TGTCTAATTGAAGACCCCTTCATACAGAACCCAGTAGACCACTGTGTTTACACAAAGGAG
TCAAAAGAAGGAAAAGTGATAATTGTGATTTGGGTGGATGATTTGATCATTGCAACAGAC
AACACTAGAAACCTAGAGCAGATGAAAGGTATGCTCTCCACCAGATTCAAGATGAAGGAC
CTGGGCAGGTTAAAACATTTTCTAGGCATGGACTTCGAACAGTCTGCCAGTTGTGTAAAA
ATATCCCAGAAGAGATATGTGGAAAATATCCTGAATCGTTTTGACATGCAGGAGTGTAGA
ACTAGGGAAACACCATGTGATCAAAAGCTAGACTATGAGGATGCACACAAATTGACAGAT
GTAGCCTCATTTATTTGACAACATGTACTCGCCCTGACCTATGTTTTGTAGTGAGTAAGT
TATCACAGCATTTTGCTGATCCCAGAGAAGAGCACTGGATTACAGCAAAACATGTTTTCC
GTGATCTTAAAGGTACAGCAGATAAACAGCTTTGTTTCAGGAAGAGCAGCGAGGGCTTAG
G-------GCCTATAGTGACGCAGATTGGGCGGCAGACGCCACAGACAGGAGAAGTACCA
CAGGGTATTGTGCGAGTATGGGTACAGACAGATCAATGGTTTCATGGAAAACAAGGAAAC
AGCCCATTTGTGAAGCCGAATATATGGCTCTAGCCTTGACAATACAGGAATGTATTTATC
TGGAACAACTGCTGGAAGGAATGGATACCTATGT
>Copia|CoCguC1
GGCCAGGTTTGTAGCTAAAGGCTACAATCAGAGGGAAGGAATAGACTACGGTGAGACATT
CTCCCCTACAGCTAATCTGACCAGTGTACGGGTAGTTATGCAGAAGGCAGCCGAAGACGA
CTTGATTTTACACC-AGATGGATGTGAAGACAGCCTACCTGCACGCACCCATTGATAGGG
ACATATATATGGAACAACCTGAAGGTTACGAGAAGGAAGGAGAGAAGCTAGTGTGCAATC
TAGAAAAATCCATTTACGGCCTGAAACAGTCTGCGAAATTGGAACGAGATGCTTCATACA
TGTCTAATTGAAGACCACTTCATACAGAACCCAGTAGACCACTGTGTTTACACAAAGGAG
TCAAAAGAAGGAAAAGTGATAATTGTGATTTGGGTGGATGATTTGATCATCGCAACAGAC
AACACTAGAAACCTAGAGCAGATGAAAGGTATGCTCCCCACCAGATTCAAGATGAAGGAC
CTGGGCAGGTTAAAACATTTTCTAGGCATGGACTTCGAACAGTCTGCCAGTTGTGTAAAA
ATATCCCAGAAGAGATATGTGGAAAATATCCTGAATCGTTTTGACATGCAGGAGTGTAGA
ACTAGGGAAACACCATGTGATCAAAAGCTAGACTATGAGGATGCACACAAATTGACGGAT
GTAGCCTCATTTATTTGACAACATGTACTCGCCCTGACCTATGTTTTGTAGTGAGTAAGT
TATCACAGCATTTTGCTGATCCCAGAGGAGAGCACTGGATTACAGCAAAACATGTTTTCC
GTTATCTTAAAGGTACAGCAGATAAACAGCTTTGTTTCAGGAAGAGCAGCGAGGGCTTAG
G-------GCCTATAGTGACGCAGATTGGGCGGCAGACGCCACAGCCAGGAGAAGTACCA
CAGGGTATTGTGCGAGTATGGGTACAGACAGATCAATGGTTTCATGGAAAACAAAGAAAC
AGCCCATTTGTGAAGCCGAATATATGGCTCTAGCCTTGACAATACAGGAATGTATTTATC
TGGAACAACTGCTGGAAGGAATGGATACCTCTGT
>Copia|CoPguD1
GGCCAGATTTGTGGCGAAGGGGTATAACCAGAGAGCGGGGATAGATTATGGTGAGACATT
CTCCCCCACGGCCAATATGGCCAGTGTGCGTGTAATCATGCAAAAGGCAGCGCAAGAAAA
CTTGGTACTACACC-AAATGGACGTAAAGACAGCGTATCTACATGCACCCATAGACCGAG
ACATTTACATGGATCAACCTGAAGGTTACGAAAAAGTGGGAGGAAACCTAGTGTATAAAT
TAGAGAAGTCTATTTATGGTCTGAAGCAATCGGCGTAACTGGAATGAGATGCTACACAAA
TGTTTGATAAATGACAACTTCACACAGAACCAAGCGGACCATTGTGTGTACACAAAAGAG
TCTAAGCAAGGGAAGGTGATTATAGTCATTTGGGTGGATGATCTTATCATCGCAGCGAAC
AACATGAGAAGTCTAGAGCAAGTGAAGGCAATGCTTTCCACCAGGTTTAAGATGAAGGAC
CTAGGCAGGTTGAAGCATTTTCTAGGCATAGACTTCAGTCAAACTGATGATTGTGTAACA
ATGTCACAACAGAGGTATGTTGCAAAGATTCTCAACCGATTTGATATGCAGGAGTGCAGA
ACACGCGAGACACCATGTGAACAAAAGGTTGACTATGATGATGCACCTGAGATGACTGAT
GTAGTCTCATCTACTTAACTACTTGTACGAGACCTGATCTATGTTATGTGGTAGGCAAGC
TATCACAACATTTTGCAAACCCCACAGAAGAAAACTGGGTGACAGTGGAACATGTACTGC
GTTATCTAAAAGGTACTACTGACAAGCAGCTGACTTTTAGGAAAAGCAGCGATGGTTTAG
GCCTCTGGGCATACAGTGACGCAGATTGGGGTGCAGACACCAGTGACAGACGGAGCACGT
CTGGCTACTGTGTGAGCATGAGCAAAAACAGCTCACTGGTATCTTGGAGAAGCAAAAAGC
AACCCACACGTGAAGCCGAATACATGGCTTTAGCTCTAACAATACGGGAGTGTATCTATT
TAGAGCAATTACTGAAGGGTATGGATTCCTATGA
>Copia|CoCmaE1
AGGAAGGTTTGTGGCCAAAGGCTATAGCCAGAGGATGGGGATTGACTATGGAGAGACTTT
TTCCCCCACGGCCAGCTTGACGAGTGTAAGAGTGTTGTTACAGAAAGCAGCACAGGAGGA
CTTGCTACTGCATC-AGATGGATGTAAAAACAGCGTACTTACACGCTCCTATAGATTATG
AAATCTATATCGAACAACCAGAGGGTTATGAAGAAAGAGGGGAAGGTCTAGTGTGTAAGC
TAGAAAAATCTCTTTATGGTCTAAAACAATCCTAGAAATTGGAACAGGATTTTGCACGAT
TGTTTAACTGAAGACGATTTTGCACAGAACCCAGCAGACCACTGTGTCTATGCCAAAGAG
ACCGAAGGTGGAAAGGTGATAATAATCATCTGGGTCGATGATCTGATCATTGCAGCTAGC
AATGACAAAATAATGAAGGAAGTGAAAGAGATGCTCTCTGCCAAATTTAAGATGAAAGAT
TTAGGCAGCCTAAAACATTTTCTGGGTGTCGATTTCAAACAGTCGGATGGATGTGTAAAG
ATGTCACAGGAAAATTATGTTAACAAGATACTGGAGAGGTTTAACATGCAAAGCTGTAAA
CCCAGAGAAACACCCTGTGATCAAAAACTTGACTAAGAAAATGCAGTGAAAATGGATGAT
GTAGCCTTATATACCTGACCACATGTACAAGGCCAGATTTAAGTTTTGTTGTGAGCAAAC
TATCACAATATTTTGCTGACTCTACAAAGGAGCAGTGGGTAACT---------GTGTTAA
GATACCTTAGAGGCACTATAGAGAAAGAGTTGTGTTTCAGAAGAAACAGTGA-AAGCTAG
GCT--------TACAGTGATGCCGACTGGGCAGCTGATGTCACCGACAGGCGCAGTACCA
CAGGATACTGTGTAAGCCTCAGTAAGAACAGCTCTTTAGTCTCATGGAAGAGTAAGAAGC
AGCCTACCTGTGAGGTGGAATACATGGCACTGTACTTAACTATACAAGAGTGTATATATC
TAGACCAGTTACTGGAGGGTATCAATGATTACAA
>Copia|CoHveE1
AGCAAGGTTTGTGGCCAAGGGCTATAGCCAGAGGATGGGGATTGACTATGGAGAGACTTT
TTCCCCCACGGCCAGCTTGACGAGTGTAAGAGTGTTGTTACAGAAAGCAGCACAGGAGGA
CTTGCTACTGCATC-AGATGGATGTAAAAACAGCGTACTTACACGCTCCTATAGATTATG
AAATCTATATCGAACAACCAGAGGGTTATGAAGAAAGAGGGGAGGGTCTAGTGTGTAAGC
TAGAAAAATCTCTTTATGGTCTTAAACAATCCTAGAAATTGGAACAAGATTTTGCACGAT
TGTTTAACTGAAGACGATTTTGCACAGAACCCAGCAGACCACTGTGTCTATGCCAAAGAG
ACCGAAGGTGGAAAGGTGATAATAATCATCTGGGTCGATGATCTGATCATTGCAGCTAGT
AATGACAAAATAATGAAGAAAGTGAAAGAGATGCTCTCTGCCAAATTTAAGATGAAAGAT
TTAGGCAGCCTAAAACATTTTCTGGGTATCGATTTCAAACAGTCGGATGGATGTGTAAAG
ATGTCACAGGAAAAATATGTTAACAAGATACTGGAGAGGTTTAACATGCAAAATTGTAAA
CCCAGAGAAACACCCTGTGATCAAAAACTTGACTAAGAAAATGCAGTGAAAATGGATGAT
GTAGCCTTATATACCTGACCACATGTACAAGGCCAGATTTAAGTTTTGTTGTGAGCAAAC
TATCACAATATTTTGCTGAGCCTACAGAGGAGCAGTGGGTAACTGTGAAACACGTGTTAA
GATACCCTAGAGGCACTATAGAGAAAGAGTTGTGTTTCAGAAGAAACAGTGAGAAGCTAG
GCTTACTAGCCTACAGTGATGCCGACTGGGCAGCTGGTGTCACCGACAGGCGCAGTACCA
CAGGATACTGTGTAAGCCTCAGTAAGAACAGCTCTTTCGTCTCATGGAAGAGTAAGAAGC
AGCCTACCTGTGAGGCGGAATACATGGCTCTGGCCTCAACTATACAAGAGTGTATATATC
TAGACCAGTTACTGGAGGGTATCGATGATTACAA
>Copia|CoNanF1
GGCCCGATATGTTGCTAAGGGGTACAGTCAAAAGATGGGTGTGGATTATGGGGAGACATT
TTCCCCCACAGCAAACATAACTAGTGTAAGAGTTTTGATGCAGAAGGCAGCACAAGAAAA
TTTAATCTTACACC-AAATGGATGTGAAGACTGCCTATTTAAATTCACCCATAGACTGTG
AGATTTACATGGAACAGCCAGGAGGGTACAAACACACAGACAGAGAGTTAGTGTGCAAGC
TAGAGAGGTCATTATATGGGCTGAAACAATCAGAGGAACTGGAATAAGCTGTCACATGAG
TATCAGACAGAAAACAAGTTTCTACAAAACCAAGCTGATCACTGTGTTTACACAAAAGAA
AGAGAACATGAGAAGGTGATCATGGTCATTTGGGTAGATGACCTAATAATTGCAGCAAGT
GATGAAAATGCTATGAAGGTTGCAAAGGACATGCTTACAGCAAGGTTTAAAATGAAAGAT
TTGGGGAAACTAAGACATTTTCTGGGTATTGACTTTGAACAGGGCCACAACTGTGTAACA
ATGTCTCAAGAAACATATGTTGGGAAAATCCTTGAAAGGTTTAACATGCATGATTGCAAA
CCTAGAGCGACACCTTGTGAGCAAAAGCTGAACTAAGATGCTGCATT---GATGGATGAT
GTAGTCTGATTTATTTGACTGTTTGCACAAGACCTGATTTGAGTTTTGTTGTGAGCAAAC
TGTCACAGTACTTTAATGAACCTACTGATCAGCATTTTGGTACAGTTAAACAGGTGCTGA
GGTATCTAAAAGGCACAAGTGATAAGAAGTTGTGTTACAGAAAGTGTAATGAAAACCTGG
GTATACATGCGTACAGTGATGCAAACTGGGCTGGTGATGTTGATGATCGACGAAGTACGA
GCGGGTATTGTGTAAGCCTGACTAAGGGTGCCACTTTGGTGTCGTGGAAGACTAAAAAAC
AGCCCACGTGTGAGGCGGAGTATATTGCTCTGGCTGTAACCATCCAAGAGTGTCTGTACC
TCACACAGCTTTTAGATGACATGGATAGACATGT
>Copia|CoPmaF1
GGCCCGATATGTTGCTAAGGGGTACAGTCAAAAGATGGGTGTGGATTATGGGGAGACATT
TTCCCCCACAGCAAACATAACTAGTGTAAGAGTTTTGATGCAGAAGGCAGCACAAGAAAA
TTTAATCTTACACC-AAATGGATGTGAAGACTGCTTATTTGAATTCACCCATAGACCGTG
AGATTTACATGGAACAGCCAGAAGGGTACAAACACACAGACAGAGAGTTAGTGTGCAAGC
TAGAGAGGTCATTTTATGGGCTGAAACAATCAGAGGAACTGGAATAAGCTGTTACATGAG
TATCTGACAGAAAACAAGTTTCTACAAAACCAAGCTGATCACTGTGTTTACACAAAAGAA
AGAGAACATGAGAAGGTGATCATGGTCACTTGGGTAGATGACCTAATAATTGCAGCAAGT
GATGAAAATGCTATGAAGGTTGCAAATGACATGCTTACAGCAAGGTTTAAAATGAAAGAT
TTGGGGAAACTAAGACATTTTCTGGGTATTCACTTTGAACAGGGCCACAACTGTTTAACA
ATGTCTAAAGAAACATATGTTGGGAAAATCCTTGAAAGGTTTAACATGCATGATTGCAAA
CCTAGAGTGACACCTTGTGAGCAAAAGCTGAACTAAGATGCTGCATT---GATGGATGAT
GTAGTCTGATTTATTTGACTGTTTGCACAAGACCCGATTTGAGTTTTGTTGTGAGCAAAC
TGTCACAGTACTTTAATGAACCTACTGATCAGCATTTTGGTACAGTTAAACAGGTGCTGA
AGTATCTAAAAGGCACAAGTGATAAGAAGTTGTGTTACAGAAATTGTAATGAAAACCTGG
GTGTACATGCGTACAGTGATGCAAACTGGGCTGGTGATGTTGATGATCGACGAAGTACGA
GCGGGTATTGTGTAAGCCTGACTAAGGGTGCCACTTTGGTGTTGTGGAAGACTAAAAAGC
AGCCCACGTGTGAGGCGGAGTATATTGCTCTGGCTGTAACCATCCAAGAGTGTCTGTACC
TCACACAGCTTTTAGATGACATGGATAGACATGT
>Copia|CoDmaB1
AGCCAGATATGTTGCAAAGGGATATAGTCAAGTGGCAGGAATAGACTATAAGGAGACATA
ATCCCCGACTGCAAACATGACATCAGTAAGAAGCTTGATGCAACTGGCAGCTCAACATGA
CTTACACCTATATC-AGATGGATGTTAAAACTGCGTATTTACACGCTCCAATTGATTGTG
AGCTGTACGTCCAGCAACCTGAAGGTTTTGAAGACACAGATGAAAAGCTAGTCTGCAAGC
TGAATAAATCACTGTATGGGTTAAAACAATCTAAGAAACTGGAAGAAAATGTTGCATGAT
CATCTCTGTGAGAACGGTTTTGCACAAAA-CCAGCTGATCAC--TGTCTACAGTAAAGGA
ATAGAAAATGAGAGGATCATTCTGATTATTTGGGTGGATGACTTAGTTATCGCAGCTAAC
GATATTCAAACAATTAATACTGTGAAAGAAATGTTGAGCTCAAAATTCAAAATGAAGGAT
CTCGGGAGACTTAAACATTTCCTAGGCATTGACTTT--------------AGAAATAAGG
ATGAGTCAAAAGAAATTCATTACAAAAATAGTGGAAAAGTTTGGTATGAG----TGTAAG
CCAAGGTCCACCCCATGTGAACAGAAACA--------ATGATGATGGTGAAGCTGTTGAT
GCAGCTTAATATATTTAATGACATCTACACGGCCTGATCGAAGTTGGATAGTCAGTAAAC
TGTCACAGTATTTTTCAGAGCCAAAAGAGCAACACTGGTTAACTGCTGAACATGTATTGA
GGTCCTTAAAGGGCACAATTAATCAGGAGCTATGTTTTAAACAACAAGATGAAAAACTGA
AACTTGTTGCATACTGTGATGCGGATCGGGCAACAGATCAAAATGACAGACGGAGTATAA
CAGGTTACTGTTTTAGTCTAACTAGCAATGGGCCTGTTATTTCTTGGAGATCAAAGAAAC
AGCAAACATGTGAGGCAGAGAACATGGCACTGGCTGCCAC--TGCAGGAGAGTTTGTGTC
TTGTGCTGCTAATAGAGAGCATGGACAGTGATCG
>Copia|CoGacB1
AGCCAGATATGTTGC-AAGGGATATAGTCAAGTGGCAGGAATAGACTATAAGGAGACATT
TTCCCCGACTGCAAACATGACATCAGTACGAAGTTTGATGCAATTGGCAGCTCAACATGA
CTTACACCTACATC-AGATGGATGTTAAAACTGCATATTTACACGCTCCAATTGATCGTG
AGCTCTATGTACAGCAACCTGAAGGTTTTGAAGACACAGATGAAAAGCTAGTCTGCAAGC
TGAATAAATCACTGTATGGGTTAAAACAATCTAAGAAACTGGAATAAAATGTTGCATGAT
CATCTCTGTGAGAACGGTTTTGCACAAAACCCAGCTGATCACTGTGTCTACAGTAAAGGA
ATAGAAAATGAGAGGATCATTCTGATTATTTGGGTGGATGACTTAGTTATCGCAGCTAAT
GATATTCACACAATTAATACTGTGACAGAAATGTTGAGCACAAAATTCAAAATGAAGGAT
CTTGGGAAACTTAAACATTTCCTAGGCATCGACTTTACTCAGGAAAAAGGAGAAATAAAG
ATGGGTCAAAAGAAATTCATTACAAAAATACTGGAAAAGTTTGGTATGAATGACTGTAAG
CCAAGGTCCACCCCATGTGAACAGAAACACAACTTTGATGATGATGGTGAAGCTGTTGAT
GCAGCTTAATATATTTAATGACATCTACACGGCCTGATCTAAGTTGGATAGTCAGTAAAC
TGTCACAGTATTTTTCAGAGCCAAAAGAACAACACTGGTTAACTGCTAAACATGTATTGA
GGTACTTAAAGGGCACAATTAATCAGGAGCTATGTTTTAAACAACAAGATGAAAAACTGA
AACTTGTTGCATACTGTGATGCGGATTGGGCAACAGACCAAAATGACAGACGGAGTATAA
CAGGGTACTGTTTTAGTCTAACTAGCAATGGGCCTGTTATTTCTTGGAGATCAAAGAAAC
AGCAAACATGTGAGGCAGAGTACATGGCACTGGCTGCCACAGCACAAGAGAGTGTGTATC
TTGTGCAGCTAATAGAGAGCATGGATAGTGATCA
>Copia|CoTbeB1
AGCCAGATATGTTGCAAAGGGATATAGTCAAGTGGCAGGAATAGACTATAAGGAGACATT
TTCCCCGACTGCAAACGTGACATCAGTACGAAGCTTGATGCAATTGGCAGCTCAACATGA
CTTACACCTACATC-AGATGGATGTTAAAATTGCATATTTACACGCTCCAATTGATTGTG
AGCTCTATGTACAGCAACCTGAAGGTTTTGAAGACACAGATGAAAAGCTAGTCTGCAAGC
TGAATAAATCACTGTATGGGTTAAAACAATCTAAGAAACTGGAATAAAATGTTGCATGAT
CATCTCTGTGAGAACGGTTTTGCACAAAACCCAGCTGATCACTGTGTCTACAGCAAAGGA
ATAGAAAATGAGAGGATCATTCTGATTATTTGGGTGGATGACTTAGTTATCGCAGCTAAT
GATATTCACACAATTAATACTGTGAAAGAAATGTTGAGCACAAAATTCAAAATGAAGGAT
CTTGGGAAACTTAAACATTTCCTAGGCATTGACTTTACTCAGGAAAAAGGAGAAATAAAG
ATGGGTCAAAAGAAATTCATTACAAAAATACTGGAAAAGTTTGGTATGAATGACTGTAAG
CCAAGGTCCACCCCATGTGAACAGAAACACAACTTTGATGATGATGGTGAAGCTGTTGAT
GCAGCTTAATATATTTAATGACATCTACACGGCCTGATCTAAGTTGGATAGTCAGTAAAC
TGTCACAGCATTTTTCAGAGCCAAAAGAACAACACTGGTTAACTGCTAAACATGTATTGA
GGTACTTAAAGGGCACAATTAATCAGGAGCTATGTTTTAAACAACAAGATGAAAAACTGA
AACTTGTTGCATACTGTGATGCGGATTGGGCAACAGACCAAAATGACAGACGGAGTATAA
CAGGGTACTGTTTTAGTCTAACTAGCAATGGGCCTGTTATTTCTTGGAGATCAAAGAAAC
AGCAAACATGTGAGGCAGAGTACATGGCACTGGCTGCCACAGCACAAGAGAGTTTGTATC
TTGTGCAGCTAATAGAGAGCATGGATAGTGATCA
>Copia|CoTniB1
AGCCAGATATGTTGCAAAGGGATATAGTCAAGTGGCAGGAATAGACTATAAGGAGACATT
TTCCCCGACTGCAAACATGACATCAGTACGAAGCTTGATGCAATTGGCAGCTCAACATGA
CTTACACCTACATC-AGATGGATGTT--AACTGCGTATTTACACGCTCCAATTGATTGTG
AGCTCTATGTACAGCAACCTGAAGGTTTTGAAGACACAGATGAAAAGCTAGTCTGCAAGC
TGAATAAATCACTGTATGGGTTAAAACAATCTAAGAAACTGGAATAAAATGTTGCATGAT
CATCTCTGTGGGAACGGTTTTGCACAAAACCCAGCTGATCACTGTGTCTACAGTAAAGGA
ATAGAAAATGAGAGGATCATTCTGATTATTTGGGTGGATGACTTAGTTATCGCAGCTAAT
GATATTCACACAATTAATACTGTGAAAGAAATGTTGAGCACAAAATTCAAAATGAAGGAT
CTTGGGAAACTTAAACATTTCCTAGGCATTGACTTTACTCAGGAAAAAGGAGAAATAAAG
ATGGGTCAAAAGAAATTCATTACAAAAATACTGGAAAAGTTTGGT----ATGACTGTAAG
CCAAGGTCCACCCCATGTGAACAGAAACACAACTTTGATGATGATGGTGAAGCTGTTGAT
GCAGCTTAATATATTTAATGACATCTACACGGCCTGATCTAAGTTGGATAGTCAGTAAAC
TGTCACAGCATTTTTCAGAGCCAAAAGAACAACACTGGTTAACTGCTAAACATGTATTGA
GGTACTTAAAGGGCACAATTAATCAGGAGCTATGTTTTAAACAACAAGATGAAAAACTGA
AACTTGTTGCATACTGTGATGCGGATTGGGCAACAGACCAAAATGACAGACGGAGTATAA
CAGGGTACTGTTTTAGTCTAACTAGCAATGGGCCTGTTATTTCTTGGAGATCAAAGAAAC
AGCAAACATGTGAGGCAGAGTACATGGCACTGGCTGCCACAGCACAAGAGAGTTTGTATC
TTGTGCAGCTAATAGAGAGCATGGATAGTGATCA
>Copia|CoTboB1
AGCCAGATATGTTGCAAAGGGATATAGTCAAGTGGCAGGAATAGACTATAAGGAGACATT
TTCCCCGACTGCAAACATGACATCAATACGAAGCTTGATGCAATTGGCAGCTCAACATG-
---AGACCTACATC-AGATGGATGTTAAAACTGCATATTTACACGCTCCAATTGATTGTG
AGCTCTATGTACAGCAACCTGAAGGTTTTGAAGACACAGATGAAAAGCTAGTCTGCAAGC
TGAATAAATCACTGTATGGGTTAAAACAATCTAAGAAACTGGAATAAAATGTTGCATGAT
CATCTCTGTGAGAACGGTTTTGCACAAAACCCAGCTGATCACTGTGTCTACAGTAAAGGA
ATAGAAAATGAGAGGATCATTCTGATTATTTGGGTGGATGACTTAGTTATCGCAGCTAAT
GATATTCACACAATTAATACTGTGAAAGAAATGTTGAGCACAAAATTCAAAATGAAGGAT
CTTGGGAAACTTAAACATTTCCTAGGCATTGACTTTACTCAGGAAAAAGGAGAAATAAAG
ATGGGTCAAAAGAAATTCATTACAAAAATACTGGAAAAGTTTGGTATGAATGACTGTAAG
CCAAGGTCCACCCCATGTGAACAGAAACACAACTTTGATGATGATGGTGAAGCTGTTGAT
GCAGCTTAATATATTTAATGACATCTACACGGCCTGATCTAAATTGGATAGTCAGTAAAC
TGTCACAGCATTTTTCAGAGCCAAAAGAACAACACTGGTTAACTGCTAAACATGTATTGA
GGTACTTAAAGGGCACAATTAATCAGGAGCTATGTTTTAAACAACAAGATGAAAAACTGA
AACTTGTTGCATACTGTGATGCGGATTGGGCAACAGACCAAAATGACAGACGGAGTATAA
CAGGGTACTGTTTTAGTCTAACTAGCAATGGGCCTGTTATTTCTTGGAGATCAGAGAAAC
AGCAAACATGTGAGGCAGAGTACATGGCACTGGCTGCCACAGCACAAGAGAGTTTGTATC
TTGTGCAGCTAATAGAGAGCATGGATAGTGATCA
>Copia|CoTleB1
AGCCAGATATGTTGCAAAGGGATATAGTCAAGTGGCAGGAATAGACTATAAGGAGACACT
TTCCCCGACTGCAAACATGACATCAGTACGAAGCTTGATGCAATTGGCAGCTCAACATGA
CTTACACCTACATC-AGATGGATGTTAAAACTGCATATTTACACGCTCCAATTGATTGTG
AGCTCTATGTACAGCAACCTGAAGGTTTTGAAGACACAGATGAAAAGCCAGTCTGCAAGC
TGAATAAATCACTGTATGGGTTAAAACAATCTAAGAAACTGGAATAAAATGTTGCATGAT
CATCCCTGTGAGAACGGTTTTGCACAAAACCCAGCTGATCACTGTGTCTACAGTAAAGGA
ATAGAAAATGAGAGGATCATTCTGATTATTTGGGTGGATGACTTAGTTATCGCAGCTAAT
GATATTCACACAATTAATACTGTGAAAGAAATGTTGAGCACAAAATTCAAAATGAAGGAT
CTTGGGAAACTTAAACATTTCCTAGGCATTGACTTTACTCAGGAAAAAGGAGAAATAAAG
ATGGGTCAAAAGAAATTCATTACAAAAATACTGGAAAAGTTTGGTATGAATGACTGTAAG
CCAAGGTCCACCCCATGTGAACAGAAACACAATTTTGATGATGATGGTGAAGCTGTTGAT
GCAGCTTAATATATTCAATGACATCTACACGGCCTGATCTAAGTTGGATAGTCAGTAAAC
TGTCA-AGTATTTTTCAGAGCCAAAAGAACAACACTGGTTAACTGCTAAACATGTATTGA
GGTACTTAAAGGGCACAATTAGTCAGGAGCTGTGTTTTA---AACAAGATGAAAAACTGA
AACTTGTTGCATACTGTGATGCGGATTGGGCAACAGACCAAAATGACAGACGGAGTATAA
CAGGGTACTGTTTTAGTCTAACTCGCAATGGGCCTGTTATTTCTTGGAGATCAAAGAAAC
AGCAAACATGTGAGGCAGAGTACATGGCA----CTGCCACAGCACAAGAGAGTTTGTATC
TTGTGCAGCTAATAGAGAGCATGGATAGTGATCA
>Copia|CoTloB1
AGCCAGATATGTTGCAAAGGGATATAGTCAAGTAGCAGGAATAGACTATAAGGAGACATT
TTCCCC-------AACATGACATCAGTATGAAGCTTGATGCAACTGGCAGCTCAACATGA
CTTACACCTACATC-AGATGGATGTTAAAACTGCATATTTACACGCTCCAATTGATTGTG
AGCTCTATGTACAGGAACCTGAAGGTTTTGAAGACACAGATGAAAAGCTAGTCTGCAAGC
TGAATAAATCACTGTATGGGTTAAAACAATCTAAGAAACTGGAATAAAATGTTGCATGAT
CATCTCTGTGAGAACGGTTTTGCACAAAACCCAGCTGATCACTGTGTCTACAGTAAAGGA
ATAGAAAATGAGAGGATCATTCTGATTATTTGGGTGGATGACTTAGTTATCGCAGCTAAT
GATATTCACACAATTAATACTGTGGAAGAAATGTTGAGCACAAAATTCAAAATGAAGGAT
CTTGGGAAACTTAAACATTTCCTAGGCATTGACTTTACTCAGGAAAAAGGAGAAATAAAG
ATGGGTCAAAAGAAATTCATTACAAAAATAGTGGAAAAGTTTGGTATGAATGACTGTAAG
CCAAGGTCCACCCCGTGTGAACAGAAACACAACTTTGATGATGATGGTGTAGCTGTTGAT
GCAGCTTAATATATTGAATGACATCTACACGGCCTGATCTAAGTTGGATAGTCAGTAAAC
TGTCACAGTATTTTTCAGAGCCAAAGGAACAACACTGGTTAACTGCTAAACATGTATTGA
GGTACTTAAAGGGCACAATTAATCAGGAGCTATGTTTTAAACAACAAGATGAAAAACTGA
AACTTGTTGCATACTGTGATGCGGATTGGGCAACAGACCAAAATGACAGACGGAGTATAA
CAGGGTACTGTTTTAGTCTAACTCGCAATGGGCCTGTTATTTCTTGGAGATCAAAGAAAC
AGCAAACATGTGAGGCAGAGTACATGGCACTGGCTGCCACAGCACAAGAGAGTTTGGATC
ATGTGCAGCTAATAGAGAGCATGGACAGTGATCA
>Copia|CoThaB1
AGCCAGATATGTTGCAAAGGGATATAGTCAAGTGGCAGGAATAGACTATAAGGAGACATT
TTGCCCGACTGCAAACATGACATCAGTACGAAGCTTGATGCAACTGGCAGCTCAACATGA
CTTACACCTACATC-AGATGGATGTTAAAACTGCATATTTACACGCTCCAATTGATTGTG
AGCTCTATGTACAGCAACCTGAAGGTTTTGAAGACACAGATGAAAAGCTAGTCTGCAAGC
TGAATAAATCACTGTATGGGTTAAAACAATCTAAGAAACTGGAATAAAATGTTGCATGAT
CATCTCTGTGCGAACGGTTTTGCACAAAACCCAGCTGATCACTGTGTCTACAGTAAAGGA
ATAGAAAATGAGAGGATCATTCTGATTATTTGGGTGGATGACTTAGTTATCGCAGCTAAT
GATAGTCACACAATTAATACTGTGAAAGAAATGTTGAGCACAAAATTCAAAATGAAGGAT
CTTGGGAAACTTAAACATTTCCTAGGCATTGACTTTACTCAGGAAAAAGGAGAAATAAAG
ATGGGTCAAAAGAAATTCATTACAAAAATAGTGGAAAAGTTTGGTATGAATGACTGTAAG
CCAAGGTCCACCCCGTGTGAACAGAAACAAAACTTTGATGGTGAAGCTG-----TTTGAT
GCAGCTTAATATATTTAACGACATCTACACGGCCTGATCTAAGTTGGATAGTCAGTAAAC
TGTCACAGTATTTTTCAGAGCCAAAAGAACAACACTGGTTAACTGCTAAACATGTATTGA
GGTACTTAAAGGGCACAATTAGTCAGGAGCTATGTTTTAAACAACAAGATGAAAAACTGA
AACTTGTTGCATACTGTGATGCGGATTGGGCAACAGACCAAAATGACAGACGGAGTATAA
CAGGGTACTGTTTTAGTCTAACTAGCAATGGGCCTGTTATTTCTTGGAGATCAAAGAAAC
AGCAAACATGTGAGGCAGAGCACATGGCACTGGCTGCCACCGCACAAGAGAGTTTGTATC
TTGTGCAGCTAATAGAGAGCATGGATAGTGATCA
>Copia|CoPanB1
AGCCAGATATGTTGCAAAGGGATATAGTCAAGTGGCAGGAATAGACTATAAGGAGACATT
TTCCCCGACTGCAAACATGACATCAGTAAGAAGCTTGATGCAACTGGCAGCTCAACATGA
CTTACACCTACATC-AGATGGATGTTAAAACTGCATATTTACATGCCCCAATTGACTGTG
AGCTGTATGTACAGCAACCTGAAGGTTTTGAAGACACAGATGAAAAGCTAGTCTGCAAAC
TGAATAAATCACTGTATGGGTTAAAACAACCTAAGAAACTGGAATAAAGTGTTGCATGAT
CATCTCAGTGAGAACGGTTTTGCACAAAACCCAGCTGATCACTGTGTCTACAGTAAAGGA
ATAGAAAATGAGAGGATCATTCTGATTATTTGGGTGGATGACTTAGTTATTGCAGCTAAT
GATATTCACACAATTAATACTGTGAAAGAAATGTTGAGCACAAAATTCAAAATGAAGGAT
CTTGGGAAACTTAAACACTTCCTAGGCATTGACTTTATTCAGGAAAAAGGAGAAATAAGA
ATGGGTCAGAAGAGATTCATAACAAAAATACTGGAAAAGTTTGGAATGAATGACTGTAAG
CCGAGGTCCACCCCATGTGAACAGAAACTAAACTTTGATGATGATGGTGAAGCTGTTGAT
GCAGCTTAATATATTTAATGACATCTACACGGCCAGACCTAAGTTGGATAGTCAGTAAAC
TGTCACAGTATTTTTCAGAGCCAAAAGAACAACACTGGTTAACTGCTAAACATGTATTGA
GGTACTTAAAGGGCACAATTAATCAGGAGCTATGTTTTAAACAACAAGATGAGAAACTGA
AACTTGTTGCATACTGTGATGCGGATTGGGCAACAGACACAAATGACAGACGGAGTATAA
CAGGGTACTGTTTTAGTCTAACTAGCAATGGGCCTGTTATTTCTTGGAGATCAAAGAAAC
AGCAAACATGTGAGGCAGAGTACATGGCACTGGCTGCCACGGCACAAGAGAGTTTGTATC
TTGTGCAGCTAATAGAGAGCATGGACAGCGATCA
>Copia|CoNcoB1
AGCCAGATATGTTGCAAAGGGATATAGTCAAGTGGCAGGAATGGACTATAAGGAGACATT
TTCCCCCACTGCAAACATGACATCAGTAAGAAGCTTGATGCAACTGGCAGCTCAACATGA
CTTACAGCTACATC-AGATGGATGTTAAAACTGGGTATTTACATGCTCCAATTGATTGTG
AGCTGTATGTACAGCAACCTGAAGGTTTTGAAGACACAGATGAAAAGCTAGTCTGCAAGC
TGAACAAATCACTGTATGGGTTAAAACAATCTAAGAAACTGGAATAAAATGTTGCATGAT
CATCTCTGTGAGAACGGTTTTGCACAAAACCCAGCTGATCACTGTGTCTACAGTAAAGGA
ATAGAAAATGAGAGGATCATTCTGATTATTTGGGTGGATGACTTAGTTATCGCAGCTAAT
GATATTCACACAATTAATACTGTGAAAGAAATGTTGAGCACAAATTTCAAAATGAAGGAT
CTTGGGAAACTTAAACATTTCCTAGGCATTGACTTTACTCAGGAAAAAGGAGAAATAAAG
ATGAGTCAAAAGAAATTAATTACAAAAATACTGGGAAAGTTTGGCATGAATGACTGTAAG
CCAAGGTCCACCCCATGTGAACAGAAACAAAACTTTGATGATGATGGTGAAGCTGTTGAT
GCAGCTTAATATATTTAATGACATCTACACGGCCTGATCTAAGTTGGATAGTCAGTAAAC
TGTCAAAGTATTTTTCAGAGCCAAAAGAACAACACTGGTTAACTGCTAAACATGTATTGA
GGTACTTAAAGGGCACAATTAATCAGGAGCTATGTTTTAAACAACAAGATGAAAAACTGA
AACTTGTTGCATACTGTGATGCGGATTGGGCAACAGACCAAAATGACAGACGGAGTATAA
CAGGGTACTGTTTTAGTCTAACTAGCAATGGGCCTGTTATTTCTTGGAGATCAAAGAAAC
AGCAAACATGTGAGGCAGAGTACATGGCACTGGCTGCCACAGCACAAGAGAGTTTGTATC
TTGTGCAGCTAATAGAGAGCATGGACAGTGATCA
>Copia|CoLnuB1
AGCCAGATATGTTGCAAAGGGATATAGTCAAGTGGCAGGAATAGAC--TAAGGAGACATT
TTCCCCGACTGCAAACATGACATCAGTACGAAGCTTGATGCAACTGGCAGCTCAACACGA
CTTACACCTACATC-AGATGGATGTTAAAACTGCATATTTACACGCTCCAATTGATTGTG
AGCTCTATGTGCAGCAACCTGAAGGTTTTGAAGACACAGATGAAAAGCTAGTCTGCAAGC
TGAATAAATCACTGTATGGGTTAAAACAATCTAAGAAACTGGAATGAAATGTTGCATGAT
CATCTCTGTGAGAACGGTTTTGCACAAAACCCAGCTGATCACTGTGTCTACAGTAAAGGA
AAAGAACATGAGAGGATCATTCTGATTATTTGGGTGGATGACTTAGTTATCGCAGCTAAT
GATATTCACACAATTAATACTGTGAAAGAAATGTTGAGCACAAAATTCAAAATGAAGGAT
CTTGGGAAACTTAAACATTTCCTAGGCATTGACTTTACTCAGGAAAAAGGAGAAATAAAG
ATGGGTCAAAAGAAATTCATTACAAAAATAGTGGAAAAGTTTGGTATGAATGACTGTAAG
CCAAGGTCCACCCCGTGTGAACAGAAACACAACTTTGATGATGATGGTGAAGCTGTTGAT
GCAGCTTAATATATGTAATGACATCTACACGGCCTGATCTAAGTTGGATAGTCAGTAAAC
TGTCACAGTATTTTTCAGAGCCAAAAGAACAACACTGGTTAACTGCTAAACATGTATTGA
GGTACTTAAAGGGCACAATTAATCAGGAGCTATGTTTTAAACAACAAGATGAAAAACTGA
AACTTGTTGCATACTGTGATGCGGATTGGGCAACAGACCAACATGACAGACGGAGTATAA
CAGCGTACTGTTTTAGTCTAACTAGCAATGGGCCTGTTATCTCTTGGAGATCAAAGAAAC
AGCAAACGTGTGAGGCAGAGTACATGGCACTGGCTGCCACCGCACAAGAGAGTTTGTATC
TTGTGCAGCTAATAGAGAGCATGGACAGTGATCA
>Copia|CoTscB1
AGCCAGGTATGTTGCAAAGGGATATAGTCAAGTGGCAGGTATAGACTATAAGGAGACATT
TTCCCCGACTGCAAACATGACATCAGTACGAAGCTTGATGCAACTGGCAGCTCAACATGA
CTTACACCTACATC-AGATGGATGTTAAAACTGCATATTTACACGCTCCAATTGATTGTG
AGCTCTATGTACAGCAACCTGAAGGTTTTGAAGACACAGATGAAAAGCTAGTCTGCAAGC
TGAATAAATCACTGTATGGGTTAAAACAATCTAAGAAACTGGAATAAAATGTTTCATGAT
CATCTCTGTGAGAACGGTTTTGCACAAAACCCAGCTGATCACTGTGTCTACAGT------
ATAGAAAATGAGAGGATCATTCTGATTATTTGGGTGGATGACTTAGTTATCGCAGCTAAT
GATATTCACACAATTAATACTGTGAAAGAAATGTTGAGCACAAAATTCAAAATGAAGGAT
CTTGGGAAACTTAAACATTTCCTAGGCATTGACTTTACTCAGGAAAAAGGAGAAATAAAG
ATGGGTCAAAAGAAATTCATTACAAAAATACTGGAAACGTTTGGTATGAATGACTGTAAG
CCAAGGTCCACCCCATGTGAACAGAAACACAACTTTGATGATGATGGTGAAGCTGTTGAT
GCAGCTTAATATATTTAATGACATCTACACGGCCTGATCTAAGTTGGATAGTCAGTAAAC
TGTCACAGTATTTTTCAGAGCCAAAAGAACAATACTGGTTAACTGCTAAACATGTATTGA
GGTACTTAAAGGGCACAATTAATCAGGAGCTATGTTTTAAACAACAAGATGAAAAACTGA
AACTTGTTGCATACTGTGATGCGGATTGGGCAACAGACCAAAATGACAGACGGAATATAA
CAGGGTACTGTTTTAGTCTAACTAGCAATGGGCCTGTTATTTCTTGGAGATCAAAGAAAC
AGCAAACATGTGAGGCAGAGTACATGGCACTGGCTGCCACCACACAAGAGAGTTTGTATC
TTGTGCAGCTAAT-GAGAGCATGGATAGTGATCA
>Copia|CoNroB1
GCCCAGATATGTTGCAAAAGG---------AGTGGCAGGAATAGACTATAAGGAGACATT
TTCCCCGACTGCGAACATGACATCAGTAAGAAGCTTGATGCAACTGGCAGCTCAACATGA
CTTACACCTACATC-AGATGGATGTTAAAA-TGCGTATTTACATGCTCCAATTGATTGTG
AGCCGTATGTACAGCAACCTGAAGGTTTTGAAGACACAGATGAAAAGCTTGTCTGCAAGC
TGAACAAATCACTGTATGGGTTAAAACAATCTAAGAAACTGGAAGAAAATGTTGCATGAT
CATCTCTGTGAGAACGGTTTTGCACAAAACCCAGCTGATCACTGTGACTACAGTAAAGGA
ATAGAAAATGAGAGGATCATTCTGATTATTTGGGTGGATGACTTAGTTATCGCAGCTAAT
GATATTCACACAATTAATACTGTGAAAGAAATGTTGAGCACAAAATTCAAAATGAAGGAT
CTTGGGAAACTTAAACATTTCCTAGGCATTGACTTTACTCAGGAAAAAGGAGCAATAAAG
ATGGGTCAAAAGAAATTCTTTACAAAAATACTTGAAAAGTTTGGTATGAATGACTGTAAG
CCAAGGTCCACCCCATGTGAACAGAAACAACACTTTGATGATGATGGTGAAGCTGTTGAT
GCAGCTTAATATATTTAATGACATCTACACGGCCTGATCTAAGTTGGATAGTCAGTAAAC
TGTCACAGTATTTTTCAGAGCCAAAAGAACAACACTGGTTAACTGCTAAACATGTATTGA
GGTACTTAAAGGGCACAATTAATCAGGAGCTATGTTTTAAACAACAAGATGAAAAACTGA
AACTTGTTGCATACTTTGATGCGGATTGGGCAACAGACTAAAATGACAGACGGAGTATAA
CAGGGTACTGTTTTAGTCTAACTAGCAATGGGCCTGTTATTTCTTGGAGATCAAAGAAAC
AGCAAACATGTGAGGCAGAGTACATGGCACTGGCCGCCACAGCACAAGAGAGTTTGTGTC
TTATGCAGCTAATAGAGAGCATGGACAGTGATCA
>Copia|CoTpeB1
GCCCAGATATGTTGCAAAAGGATATAGTCAAGTGGCAGGAATAGACTATAAGGAGACATT
TTCCCCGACTGCAAACATGACATCAGTACGAAGCTTGATGCAATTGGCAGCTCAACATGA
CTTACACCTACATC-AGATGGATGTTAAAACTGCATATTTACACGCTCCAATTGATTGTG
AGCTCTATGTACAGCAACCTGAAGGTTTTGAAGGCACAGATGAAAAGCTAGTCTGCAAGC
TGAATAAATCACTGTATGGGTTGAAAGAATCTAAGAAACTGGAATAAAATGTTGCATGAT
CATCTCTGTGAGAACGGTTTTGCACAAAACCCAGCTGATCACTGTGTCTACAGTAAAGGA
ATAGAAAATGAGAGGATCATTCTGATTATTTGGGTGGATGACTTAGTTATCGCAGCTAAT
GATATTCACACAATTAATACTGTGAAAGAAATGTTGAGCACAAAATTCAAAATGAAGGAT
CTTGGGAAACTTAAACATTTCCTAGGCATTGACTTTACTCAGGAAAAAGGAGAAATAAAG
ATGGGTCAAAAGAAATTCATTACAAAAATACTGGAAAAGTTTGGTATGAATGACTGTAAG
CCAGGGTCCACCCCATGTGAACAGAAACACAACTTTGATGATGATGGTGAAGCTGTTGAT
GCAGCTTAATATACTTAATGACATCTACACGGCCTGATCTAAGTTGGATAGTCAGTAAAC
TGTCACAGCATTTTTCAGAGCCAAAAGAACAACACTGGTTAACTGCCAAACATGTATTGA
GGTACTTAAAGGGCACAATTAATCAGGAGCTATGTTTTAAACAACAAGATGAAAAACTGA
AACTTGTTGCATACTGTGATGCGGATTGGGCAACAGACCAAAATGACAGACGGAGTATAA
CAGGGTACTGTTTTAGTCTAACTAGCAATGGGCCTGTTATTTCTTGGAGATCAAAGAAAC
AGCAAACATGTGAGGCAGAGTACATGGCACTGGCTGCCACAGCACAAGAGAGTTTGTATC
TTATGCAGCTAATAGAGAGCATGGACAGTGATCA
>Copia|CoIcyB1
AGCCAGATATGTTGCAAAGGGATATAGTCAAGTGGCAGGAATAGACTATCAGGAGACATT
TTCCCTGACTGCAAACATGACATCAGTAAGAAGCTTGATGCAACTGGCAGCTCAACATGA
CTTACACCTACATC-TGATGGATGGTAAAACTGCGTATTTACACGCTCCGATTGATTGTG
AGCTGTATGGACAGCAACCTGAAGGTGTTGAAGACACAGATGAAAAGCTAGTCTGCAAGC
TGAATAAATCACTGCATGGGTTAAAACAATCTAAGAAACTGGAAGAAAATGTTGCATGAT
CATCTCTGTCAGAACGGTTTTGCACAAAACCCTGCTGATCACTGTGTCAACAGTAAAGGA
ATAGAAAATGAGAGGATCATTCCGATTATTTGGGTGGATGACTTAGTTGTCACAGCTAAT
GATATTCACACAAATAATACTGTGAAAGAAATGTTGAGCAAAAAATTCAAAATGAAGGAT
CTTGGGAAACTTAAACATTTCCTAGGCATTGACTTTACTCAGGAAAAAGGAGAAATAAGG
ATGAGTC-----ATATTCATAACAAAAATACTGGAAAAGTTTGGTGTGAATGACTGTAAG
CCAAGGTCCACCCCCTGTGAACAGAAACAAAACTTTGATGATGATGGTGAAGCTGTTGAT
GCAGCTTAATATATTTAATGACATCTACACGGCCTGATCTAAGTTGGATAGTCAGTAAAC
TGTCACAGTATTTTTCAGAGCCAAAAGAACAATACTGGTTAACTGCTAAACATGTATTGA
GGTACTTAAAGGGCACAATTAATCAGGAGCTATGTTTTAAACAACAAGATGAAAAACTGA
AACGTGTTGCATACTGTGATGCGGATTGGGCAACAGACCAAAATGACAGACGGAGTATAA
CAGGGTAATGTTTTAGTCTAACTAGCAATGGGCCTGTTATTTCTTGCAGATCAAAGAAAC
AGCAAACATGTGAGGCAGAGTACATGGCACTGGCTGCCACAGCACAAGAGAGTTTGTATC
TTGTGCAGCTAATAGAGAGCATGGACAGTGATCA
>Copia|CoTneB1
AGCCAGATATGTTGCAAAGGGATATAGTCAAGTGGCAGGAATAGACTATAAGGAGACATT
TTCCCCGACTGCAAACAAGACATCAGTAAGAAGCTTGATGCAACTGGCAGCTCAACATGA
CTTACACCTACATC-AGATGGATGTTAAAACTGCGTATTTACACGCTCCAATTGATTGTG
AGCTGTATGTACAGCAACCTGAAGGTTTTGAAGACACAGATGAAAAGCTAGTCTGCAAGC
TGAATAAATCACTGCATGGGTTAAAACAATCTAAGAAACTGGAAGAAAATGTTGCATGAT
CATCTCTGTGAGAACGGTTTTGCACAAAACCCTGCTGATCACTGTGTCTACAGTAAAGGA
ATAGAAAATTAGAGGATCATTCAGATTATTTGGGTGGATGACTTAGTTATCGCAGCTAAT
GATATTCACACAATTAATACTGTGAAAGAAATGTTGAGCACAAAATTCAAAATGAA-GAT
CTTGGGAAACTTAAACATTTCCTAGGCATTGACTTTACTCA-GAAAAAGGAGAAATAAGG
ATGAGTC-----ATATTCATAACAAAAATACTGGAAAAGTTTGGTATGAATGACTGTAAG
CCAAGGTCCACCCCGTGTGAACAGAAACAAAACTTTGATGATGATGGTGAAGCTGTTGAT
GCAGCTTAATATATTTAATGACATCTACACGGCCTGATCTAAGTTGGATAGTCAGTAAAC
TGTCACAGTATTTTTCAGAGCCAAAAGAACAACACTGGTTAACTGCTAAACATGTATTGA
GGCACTTAAAGGGCACAATTAATCAGGAGCTATGTTTTAAACAACAAGATGAAAAACTGA
AACTTGTTGCATACTGTGATGCGGATTGGGCAACAGACCAAAATGACAGACGGAGTATAA
CAGGGTACTGTTTTAGTCGAGCAAGCAATGGGCCTGTTATTTCTTGCAGATCAAAGAAAC
AGCAAACATGTGAGGCAGAGTACATGGCACTGGCTGCCACAGCACAAGAGAGTTTGTATC
TTGTGAAGCTAATAGAGGGCATGGACAGTGATCA
>Copia|CoLlaB1
AGCCAGATATGTTGCAAAGGGATATAGTCAAGTGGCAGGAATAGACTATAAGGAGACATT
TTCCCCGACTGCAAACATGGCATCAGTAAGAAGCTTGATGCAACTGGCAGCTCAACATGA
CTTACACCTACATC-AGATGGATGTTAAAACTGCGTATTTACATGCTCCAATTGATTGTG
AGCTGTATGTACAGCAACCTGAAGGTTTTGAAGACACAGATGAAAAACTAGTCTGCAAGC
TGAATAAATCACTGTATGGGTTAAAACAATCTAAGAAACTGGAATAAAATGTTGCATGAT
CATCTCTGTGAGAATGGTTTTGCACAAAACCCTGCTGATCACTGTGTCTACAGTAAAGGA
ATAGAAAATGAGAGGATCATTCAGATTATTTGGGTGGATGACTTAGTTATCGCAGCTAAT
GATATTCACACAATTAATACTGTGAAAGAAATGTTGAGCACAAGATTCAAAATGAAGGAT
CTTGGGAAACTTAAACATTTCCTAGGCATTGACTTTACTCAGGAAAAAGGAGAAATAAGG
ATGAGTCAAAAGAAATTCATAACAAAAATACTGGAAAAGTTTGGT----AGTTTGGTAAG
CCAAGGTCCACCCCGTGTGAACAGAAACAAAACTTTGATGATGATGGTGAAGCTGTTGAT
GCAGCTTAATATATTTAATGACATCTACACGGCCTGATCTAAGTTGGATAGTCAGTAAAC
TGTCACAGTATTTTTCAGAGCCAAAAGAACAACACTGGTTAACTGCTAAACATGTATTGA
GGTACTTAAAGGGCACAATTAATCAGGAGCTATGTTTTAAACAACAAGATGAAAAACTGA
AACTTGTTGCATACTGTGATGCGGATTGGGCAACAGACCAAAATGACAGACGGAGTATAA
CAG---ACTGTTTTAGTCTAACTAGTAATGGGCCTGTTATTTCTTGCAGATCAAAGAAAC
AGCAAACATGTGAGGCAGAGTACATGGCACTGGCTGCCACAGCACAAGAGAGTTTATATC
TTGTGCAGCTAATAGAGAGCATGGACAGTGATCA
>Copia|CoPscB1
AGCCAGATATGTTGCAAAGGGATATAGTCAAGTGGCAGGAATAGACTATAAGGAGACATT
TTCCCCGACTGCGAACATGACATCAGTAAGAAGCT-------------------------
-TTACACCTACATC-AGATGGATGTTAAAACTGTGTATTTACATGCTCCAATTGATTGTG
AGCTGTATGTACAGCAACCTGAAGGTTTTGAAGACACAGATGAAAAGCTAGTCTGCAAGC
TGAATAAATCACTGTATGGGTTAAAACAATCTAAGAAACTGGAAAAAAATGTTGCATGAT
CATCTCTGTGAGAACGGTTTTGCACAAAACCCAGCTGATCACTGTGTCTACAGTAAAGGA
ATAGAAAATCAGAGGATCATTCTGATCATTTGGGTGGATGACTTAGTTATCGCAGCTAAT
GATATTCACACAATTAATACTGTGAAAGAAATGTTAAGCACAAA----------------
---------------------------ATTGACTTTACTCAGGAAAAAGGAGAAATAAAG
ATGGGTCAAAAGAAATTCATTACAAAAATACTGGAAAAGTTTGGTATGAATGACTGTAAG
CCAAGGTCCACCCCGTGTGAACAGAAACACAACTTTGATGATGATGGTGAAGCTGTTGAT
GCAGCTTCATATATTTAATGACATCTACACGGCCTGATCTAAGTTGGATAGTCAGTAAAC
TGTC--------------AGCCAAAAGAACAACACTGGTTAACTGCTAAACATGTATTGA
GGTACTTAAAGGGCACAATTAGTCAGGAGCTATGTTTTAAACGACAAGATGAAAAACTGA
AACTTGTTGCATACTGTGATGCGGATTGGGCAACAGACCAAAAGGACAGACGGAGTATAA
CAGGGTACTGTTTTAGTCTAACTAGCAATGGGCCTGTTATTTCTTGGAGATCAAAGAAAC
AGCAAACATGTGAGGCAGAGTACGTGGCACTGGCTGCTACAGCACAAGAGAGTTTGTATC
TTGTGCAGCTAATAGAGAGCATGGACAGTGATCG
>Copia|CoLsqB1
GCCCAGATATTTTGCAAGGGAAATTAGTCAGTGGCCAGGAATAGGACTATAAGGGAGATT
TCCCCGGACTGCAAACATGACATCAAGCGGAAGCTTGATGCAACTGGCAGCTCACCATGA
CTTACACCTACAACCAGATGGATGTTAAAACTGCATATTTACACGCTTCAATTGATTGTG
AGCTCTATGTACAGCAACCTGAAGGTTTTGAAGACATAGATGAAAAGCTAGTCTGCAAGC
TGAATAAATCACTGTATGGGTTAAAACAATCTAAGAAACTGGAATAAAATGTTGCATGAT
CATCTCTGTGAGAACGGTTTTGCACAAAACCCAGCTGATCACTGTGTCTACAGTAAAGGA
ATAGAAAATGAGAGGATCATTCTGATTATTTGGGGGGATGACTTAGTTATCGCAGCTAAT
GATATTCACACAATTAATACTGTGAAAGAAATGTTGAGCACAAAATTCAAAATGAAGGAT
CTTGGGAAACTTAAACATTTCCTAGGCATTGACTTTACTCAGGAAAAAGGAGAAATAAAG
ATGGGTCAAAAGAAATTCATTACAAAAATACTGGAAAAGTTTGGTATGAATGACTGTAAG
CCAAGGTCCACCCCGTGTGAACAGAAACAAAACTTTGATGATGATGGTGAAGCTGTTGAT
GCAGCTTAATATATGTAATGACATCTACACGGCCTGATCTGAGTTGGATAGTCAGTAAAC
TGTCACAGTATTTTTCAGAGCCAAAAGAACAACACTGGTTAACTGCTAAACATGTATTGA
GGTACTTAAAGGGCACAATTAATCAGGAACTATGTTTTAAACAACAAGATGAAAAACTGA
AACTTGTTGCATACTGTGATGTGGATTGGGCAACAGACCAAAATGACAGACGGAGTATAA
CAGGGTACTGTTTTAGTCTAACTGGCAATGGGCCTGTTATTTCTTGGAGATCAAAGAAAC
AGCAAACATGTGAGGCAGAGTACATGGCACTGGCTGCCACAGCACAAGAGAGTTTGTATC
TTGTGCAGCTAATAGAGAGCATGGATAGTGATCA
>Copia|CoTeuB1
GCCCAGATATGTTGCAAGGGGATATAGTCAGGGGCCGGGAATAGGCTTATAAGGGAGATT
TCCCCGCCTTGCAAAAATGACATCAAGCGAAAGCTTGATGCAACTGGCAGGTCAACATGA
CTTACACCTACATCAAGATGGATGTTAAAACTGCATATTTACACGCTCCAATTGATTGTG
AGCTATATGTACAGCAACCTGAAGGTTTTGAAGACACAGATGAAAAGCTAGTCTGCAAGC
TGAATAAATCACTGTATGGGTTAAAACAATCTAAGAAACTGGAATAAAATGTTGCATGAT
CATCTCTGTGAGAACGGTTTTGCACAAAACCCAGCTGATCACTGTGTCTACAGTAAAGGA
GTAGAAAATGAGAGGATCATTCTGATTATTTGGGTGGATGACTTAGTTATCGCAGCTAAT
GATATTCACACAATTAATACTGTGAAAGAAATGTTGAGCACAAAATTCAAAATGAAGGAT
CTTGGGAAACTTAAACATTTCCTAGGCATTGACTTTACTCAGGAAAAAGGAGAAATAAAG
ATGGGTCAAAAGAAATTCATTACAAAAATAGTGGAAAAGTTTGGTATGAATGACTGTAAG
CCAAGGTCCACCCCGTGTGAACAGAAACAACACTTTGATGATGATGGTGAAGCTGTTGAT
GCAGCTTAATATATTTAATGACATCTACACGGCCTGATCTAAGTTGGATAGTCAGTAAAC
TGTCACAGCA-TTTTCAGAGCCAAAAGAACAACACTGGTTAACTGCTAAACATGTATTGA
GGTACTTAAAGGGCACAATTAATCAGGAGCTATGTTTTAAACAACAAGATGAAAAACTGA
ATCTTGGTGCATACTGGGATGCGGAATGGGCAACAGGCCAAAATGACAGACGGAGTATAA
CAGGGTACTGTTTTAGTCTAACAAGCAATGGGCCTGTTATTTCTTGGAGATCAAAGAAAC
AGCAAACATGTGAGGCAGAGTACATGGCACTGGCTGCCACCGCACAAGAGAGTTTGTATC
TTGTGCAGCTAATAGAGAGCATGGATAGTGATCA
